# Supplementary material for: Integrative genomics of microglia implicates DLG4 (PSD95) in the white matter development of preterm infants
Source: Nat Commun. 2017 Sep 5;8:428. doi: 10.1038/s41467-017-00422-w (PMC5585205; doi:10.1038/s41467-017-00422-w)
Supplement: Supplementary file 2 — Supplementary Data 1 [file 41467_2017_422_MOESM2_ESM.xlsx]

## Sheet: Supp_Table1_MANOVA_genes.txt
Supplementary Data 1. Lists of differentially expressed genes found by MANOVA testing for each of the three responses (IL1B, Development, Interaction). High coefficient of variation (>50th centile) and correction for multiple testing (p-value < 0.05, FDR <10%).
IL-1b genes	q-value		Development genes	q-value		Interaction genes	q-value
Rnu3b1	0		Tmem44	0		Fgf13	0
P2ry2	0		A_30_P01030334	0		Nme1	0
Epb4.1l3	0		Kalrn	0		Tmem48	0
Sema4b	0		A_30_P01023370	0		P2ry2	0
Dynll2	0		Rnu3b1	0		Fam92a	0
Hivep2	0		Dclk2	0		Ap1s3	0
Myo18b	0		ENSMUST00000109709	0		A_30_P01031038	0
AW112010	0		Gm6402	0		Icam1	0
Diap1	0		Pprc1	0		Chi3l1	0
Pml	0		6330406I15Rik	0		Il18bp	0
LOC100044439	0		Xkrx	0		Gm4907	0
Vangl1	0		Gm7767	0		Hivep2	0
LOC100044692	0		Tspan32	0		Pbxip1	0
Tcfcp2	0		A_30_P01031627	0		Myo18b	0
Ets2	0		A_30_P01032842	0		Anxa5	0
Cd274	0		A_30_P01032660	0		Nfatc1	0
Srsf1	0		A_30_P01026736	0		Tnfrsf12a	0
Tns3	0		Vmn2r88	0		A_30_P01018926	0
Tnfrsf17	0		3110070M22Rik	0		Gm2330	0
A_30_P01029551	0		Nme1	0		AW112010	0
LOC100045212	0		ENSMUST00000100793	0		Maml3	0
Kdm6b	0		A_30_P01017816	0		AU035318	0
Tmem88	0		ENSMUST00000114636	0		Snap29	0
Tpd52	0		5430400D12Rik	0		Fam72a	0
C3ar1	0		Taf3	0		Dctd	0
Gm5150	0		Ubr3	0		Chaf1b	0
D130061D10Rik	0		Kif19a	0		Rbm14	0
Ildr1	0		A_30_P01018629	0		Pter	0
Sox17	0		A_30_P01018503	0		Pebp1	0
A_30_P01030095	0		Evpl	0		4632428N05Rik	0
Sdpr	0		Atp2b4	0		Irgm1	0
A_30_P01021447	0		Gm8432	0		Brca2	0
Nr1d1	0		4930522L14Rik	0		Nhp2	0
A130040M12Rik	0		A330062J17Rik	0		Tnfrsf18	0
A_30_P01026835	0		LOC100044641	0		Gna13	0
Cxcl16	0		Cnst	0		Psmc3ip	0
Mfsd1	0		Mad2l1	0		Srsf1	0
Glipr2	0		Gm4980	0		Klf12	0
H2-T9	0		Xpo4	0		Mgst1	0
Rgs7bp	0		4930524J08Rik	0		Il20rb	0
Lilrb4	0		A_30_P01024233	0		Lcn2	0
Gm8909	0		Ddhd2	0		Fbln5	0
Slc2a6	0		Tmem48	0		Ccdc122	0
Tex9	0		A_30_P01028799	0		Tgm2	0
Zfp760	0		Gprc5a	0		Tnfrsf17	0
Rnf167	0		Zcchc3	0		Kdm6b	0
Hdc	0		Wdr37	0		Lifr	0
Ccl17	0		A_30_P01025419	0		Gbp4	0
Gm10021	0		Pofut1	0		Slc22a18	0
LOC676689	0		LOC641065	0		Camsap1	0
Birc3	0		Sgms1	0		Ms4a6c	0
Epor	0		A_30_P01031992	0		Tgm2	0
Pilrb2	0		Nell2	0		Nutf2	0
A_30_P01025315	0		ENSMUSG00000068790	0		ENSMUST00000106359	0
Cpd	0		A_30_P01033525	0		Gem	0
A_30_P01020001	0		P2ry2	0		Upp1	0
Pfkp	0		1700096K18Rik	0		Tipin	0
Ascl2	0		2410080I02Rik	0		Tmem53	0
Bcl3	0		Pde4d	0		Sms	0
Rbm43	0		ENSMUST00000065257	0		Mybl2	0
Gm8995	0		Tbl2	0		Adam11	0
Zfp59	0		A_30_P01021130	0		Thbs1	0
D10Ertd610e	0		Eny2	0		Gypc	0
Osgin1	0		Gm4021	0		Plac8	0
A_30_P01030720	0		A_30_P01032049	0		9030625A04Rik	0
A_30_P01032382	0		A_30_P01018917	0		A_30_P01028102	0
Stx11	0		Slc22a23	0		Clec4d	0
LOC100044039	0		Gm12922	0		Sdpr	0
Zfp879	0		A_30_P01023760	0		Emp1	0
A_55_P1953783	0		A_30_P01026127	0		F5	0
Msr1	0		Tmem2	0		Cxcl16	0
Tnfaip2	0		Zfp81	0		A_30_P01024571	0
Zfp82	0		ENSMUST00000098676	0		C4b	0
Susd3	0		Fam92a	0		Pla1a	0
B4galt4	0		Epb4.1l3	0		Glipr2	0
Gm347	0		Ccl19	0		Lgi4	0
5430427O19Rik	0		A_30_P01024403	0		Ddx31	0
Etv3	0		Iqgap3	0		Nlrc5	0
Nek3	0		A_30_P01018722	0		H2-Ab1	0
Ccr7	0		A_30_P01030707	0		Ccdc36	0
Txnip	0		Cfl1	0		Asprv1	0
Fgl2	0		A_30_P01022840	0		Lilrb4	0
Gramd1a	0		Camk2a	0		Rfc4	0
Hmga2-ps1	0		Tiparp	0		Rrm1	0
Sema3g	0		Arhgap26	0		Lrig3	0
Pira2	0		8430408G22Rik	0		Wdr62	0
Slc10a6	0		Sema4b	0		Hdc	0
Lfng	0		A_30_P01026016	0		Slc25a13	0
ENSMUST00000108350	0		4933411K20Rik	0		Nuak1	0
A_30_P01018941	0		Tmem106a	0		Ccl17	0
Pion	0		Fam19a5	0		Ktelc1	0
Plscr1	0		A_55_P2074381	0		Birc3	0
Igsf6	0		Usp14	0		Myo18b	0
Sbno2	0		Gm3811	0		Pogk	0
A_30_P01028194	0		A_30_P01031038	0		Ogfrl1	0
Serpina3g	0		ENSMUST00000091811	0		A_30_P01025315	0
A_30_P01031757	0		Gm2682	0		ENSMUST00000109798	0
Pim2	0		Evc2	0		Bcl3	0
Acot9	0		Gkn1	0		Rbm43	0
Gsto1	0		ENSMUST00000098854	0		Fbxo30	0
Gvin1	0		A_30_P01029340	0		Crtap	0
Gbp3	0		Lrp1	0		Camp	0
Kank2	0		Fcho1	0		9930014A18Rik	0
Adra2a	0		Icam1	0		A_30_P01021243	0
Zbtb12	0		A_30_P01025396	0		Psme2	0
2810454L23Rik	0		Map4k1	0		Nes	0
A_30_P01029091	0		A_30_P01030104	0		Bag2	0
A_30_P01027478	0		Tmem231	0		Mertk	0
Mmaa	0		A_30_P01029532	0		Timeless	0
Dyrk4	0		Chst11	0		Stx11	0
Gm14462	0		AU024581	0		Pold2	0
Ccrn4l	0		Clint1	0		Psmd9	0
Golga1	0		Timp3	0		A_55_P1962707	0
LOC100047419	0		Chi3l1	0		Stard8	0
H2-Q5	0		Arhgef15	0		Ydjc	0
Loxl3	0		2002-03-01	0		Ulbp1	0
Arsg	0		2610035D17Rik	0		Mthfsd	0
Eif1a	0		Gm5480	0		A_30_P01032081	0
Polr3d	0		Trib3	0		Scml4	0
Pdgfa	0		Dynll2	0		A_30_P01028302	0
Zfp420	0		L2hgdh	0		S100a9	0
D16Ertd472e	0		Cdkn2c	0		Zfp82	0
Galnt6	0		A_30_P01025438	0		Sult1a1	0
Hspa12b	0		A_30_P01023570	0		Rapgef5	0
Gm7170	0		LOC632883	0		Tfdp1	0
A_30_P01026423	0		Dapl1	0		Tubb5	0
Tmem132a	0		A_30_P01029060	0		A_30_P01020606	0
Iqgap1	0		Gm4907	0		Ass1	0
ENSMUST00000069425	0		Hivep2	0		B4galt4	0
Cacna1s	0		Odf3l2	0		ENSMUST00000100512	0
Usp35	0		ENSMUST00000098544	0		BC037034	0
Trim59	0		A_30_P01032527	0		A_30_P01030756	0
Ralgds	0		Nfib	0		A430084P05Rik	0
Lilra6	0		Prx	0		Gm347	0
A_30_P01017534	0		ENSMUST00000114659	0		Klf13	0
Itga5	0		Pbxip1	0		Skp2	0
A_30_P01028933	0		A_30_P01024375	0		Cks1b	0
Egfl7	0		Fbxl16	0		Nme1	0
Cryl1	0		Disc1	0		3110082I17Rik	0
Clec4e	0		Gm8172	0		Ccr7	0
Nab2	0		Pfdn4	0		Thop1	0
L3mbtl3	0		NAP115136-1	0		E130303B06Rik	0
ENSMUST00000111210	0		Hyal1	0		A_55_P2130965	0
Bend5	0		Ctu2	0		Plin3	0
A_30_P01024706	0		Rab3b	0		Adam8	0
2310016C08Rik	0		Lypd5	0		A_30_P01018526	0
Fbrsl1	0		Myo18b	0		Gramd1a	0
Spata13	0		TC1651158	0		Pira2	0
2610110G12Rik	0		Myo10	0		NAP111845-1	0
ENSMUST00000112728	0		A_30_P01032206	0		NAP068456-1	0
Gm16525	0		A_30_P01033207	0		Asf1b	0
Fpr1	0		Nadk	0		Sms	0
Dock9	0		A_55_P2084568	0		Plscr1	0
AV503795	0		Rps6ka3	0		Igsf6	0
St3gal1	0		Anxa5	0		Sbno2	0
2310016C08Rik	0		AW742560	0		Serpina3g	0
Dgat2	0		Nrp2	0		Rfc4	0
Gm3099	0		Tgfb1i1	0		Tbc1d1	0
Ptprc	0		9030607L02Rik	0		Gm16379	0
Cyp4f18	0		A_30_P01023024	0		Foxm1	0
Pcp4	0		Zfp382	0		Dnajc9	0
Glipr1	0		Stk16	0		Gch1	0
Slc9a3r2	0		Nsa2	0		Ch25h	0
Slc25a37	0		A_30_P01032347	0		Pemt	0
Atg16l1	0		Nfatc1	0		A_30_P01020003	0
Sirpb1a	0		Tnfrsf12a	0		Maff	0
Pvr	0		A_30_P01030029	0		Chtf18	0
Trps1	0		Eif4e3	0		Lifr	0
Arg2	0		A_30_P01028231	0		Gpr165	0
St3gal1	0		LOC100044615	0		Arc	0
LOC100047388	0		Stra8	0		Aim1	0
9030418K01Rik	0		Coro1c	0		Gbp3	0
AI607873	0		A_30_P01019726	0		D14Abb1e	0
A_30_P01022072	0		Qpct	0		St3gal2	0
A_30_P01027654	0		Slc39a8	0		A_30_P01023875	0
Gm2016	0		Hsd17b1	0		Anks6	0
2010002N04Rik	0		A_30_P01026617	0		S1pr1	0
Itgb2	0		Lhx6	0		Adra2a	0
Tns1	0		Pde4dip	0		Ipo5	0
Pde4b	0		A_30_P01028990	0		H2-Bl	0
Ms4a4a	0		Dak	0		Immt	0
Pim3	0		Cxcr6	0		Zmynd19	0
Tnfsf14	0		Hba-a1	0		Nutf2	0
Gm5797	0		AI118078	0		Dtymk	0
A_30_P01030904	0		Gm2330	0		Gm6097	0
A_30_P01021838	0		Lage3	0		Adk	0
Gp49a	0		ENSMUST00000098658	0		Ms4a4b	0
Gm8884	0		A_55_P2033665	0		Tbc1d2	0
Grhl1	0		Atp1a3	0		A630033H20Rik	0
Ugcg	0		D630045J12Rik	0		BC055324	0
Ifitm2	0		NAP029478-1	0		A_30_P01032293	0
Dexi	0		Sart1	0		Gimap9	0
Mxd1	0		Ptprn2	0		Unc5b	0
Casp4	0		A_30_P01018232	0		Mmaa	0
Pdyn	0		Fxyd1	0		A_30_P01032196	0
Khdrbs3	0		Ankrd10	0		Zfp114	0
A_30_P01025234	0		NAP103155-1	0		Hras1	0
Pira7	0		A_30_P01022795	0		Lpcat2	0
Slc27a3	0		A_30_P01025545	0		Gm14462	0
Pira11	0		Nr3c1	0		A_30_P01027703	0
Lilra6	0		A_30_P01017785	0		A330023F24Rik	0
A_30_P01027265	0		Kitl	0		A_30_P01024593	0
Gna13	0		Tyw1	0		Adamtsl4	0
A130040M12Rik	0		Hpgd	0		AA589532	0
Fbxl5	0		A_30_P01026996	0		Ccrn4l	0
Tnfaip2	0		Bex1	0		Lrg1	0
Relb	0		St5	0		Nup43	0
BC065397	0		AW112010	0		Gadd45g	0
A_30_P01029012	0		A_30_P01021783	0		Engase	0
Tank	0		Gm5593	0		Eif1a	0
A_30_P01030969	0		A_30_P01027462	0		Zfp467	0
Pex26	0		AF067063	0		Ell2	0
Bend5	0		Zfp61	0		Pdgfa	0
Antxr2	0		Maml3	0		Galnt6	0
Pvt1	0		A_55_P2177639	0		Hspa12b	0
Cd97	0		Pdzrn3	0		Abcb4	0
Sirpb1b	0		A_30_P01022108	0		Tec	0
Ifnar1	0		BC023814	0		Efnb1	0
Nrarp	0		Cdc5l	0		A_30_P01022125	0
Cd48	0		A_30_P01030686	0		Tmem52	0
Gm14548	0		A_30_P01020112	0		AW413774	0
Niacr1	0		Pvrl4	0		Mybl2	0
Arid5a	0		Cnr2	0		Ifitm6	0
A_30_P01021597	0		Arx	0		Nr1h3	0
Emilin2	0		Lin7b	0		Inhba	0
Hspb3	0		Frmpd1	0		A_30_P01024562	0
Chka	0		Gm6377	0		Rwdd2b	0
Klf13	0		Gm6619	0		Ralgds	0
A_30_P01019695	0		Lca5	0		Phf15	0
Gm9733	0		ENSMUST00000053066	0		Lilra6	0
A_55_P2102182	0		AU035318	0		Rrs1	0
A_30_P01021389	0		A_30_P01021352	0		Alg3	0
Gm16525	0		Armcx6	0		Cd72	0
Bmp4	0		Ccdc50	0		A_55_P2182939	0
Niacr1	0		A030009H04Rik	0		Topbp1	0
Slc10a6	0		A_30_P01028139	0		Dpp7	0
Vangl1	0		Mlf1ip	0		Mapk13	0
Traf1	0		Gm13023	0		Slc7a1	0
A_30_P01021070	0		A_30_P01025204	0		Slc25a24	0
Slamf6	0		BB116930	0		Nde1	0
Dennd2c	0		Rbm9	0		Itgam	0
Abhd6	0		Gm3181	0		Ncrna00086	0
Prkcq	0		K230015D01Rik	0		Incenp	0
Emr4	0		Snap29	0		Egfl7	0
Sox17	0		Ndufa3	0		Lpar5	0
Myadml2	0		Efha2	0		Haus5	0
Zfp583	0		A_30_P01029789	0		NAP111842-1	0
Gbp6	0		Man2a2	0		Tes	0
1700029I01Rik	0		A_30_P01028652	0		Clec4e	0
1600014C10Rik	0		B020031M17Rik	0		2700094K13Rik	0
A_30_P01024251	0		A_30_P01021368	0		ENSMUST00000137613	0
1200009I06Rik	0		LOC100047330	0		Fosb	0
Cdkn1c	0		A_30_P01032524	0		Cmtm8	0
Trim45	0		Heatr7a	0		6530403G13Rik	0
Comp	0		A_30_P01033007	0		Gins1	0
Galnt6	0		Tbc1d30	0		Gngt2	0
Msr1	0		Fam72a	0		Mdn1	0
A_30_P01029172	0		Ccdc142	0		Cst7	0
Ccl12	0		Fam120b	0		AA467197	0
Mvp	0		E130308A19Rik	0		A_30_P01033464	0
Zmynd15	0		Tmco3	0		ENSMUST00000128100	0
Zfp93	0		A_30_P01018908	0		Gm2511	0
A_30_P01029003	0		Gm6480	0		2310016C08Rik	0
A_30_P01026296	0		Tube1	0		Nap1l1	0
Gprasp2	0		Mll1	0		Jub	0
Glrx	0		A_30_P01032937	0		Whrn	0
Thbs2	0		Fam20c	0		Spata13	0
5730508B09Rik	0		A_55_P2047200	0		Sdc4	0
Emb	0		A_30_P01023502	0		Chaf1b	0
Usp35	0		Dctd	0		Gm9797	0
Gm3651	0		A_30_P01020034	0		A_30_P01020704	0
Gja5	0		D230040A04Rik	0		Mthfd1l	0
Jam3	0		A_30_P01022503	0		Fpr1	0
A_30_P01028954	0		Zmat1	0		Sord	0
Sbno2	0		Creb1	0		Gramd1b	0
A_30_P01019382	0		Dph5	0		Ndufab1	0
Lilrb3	0		Calm3	0		Zfp40	0
A_30_P01032455	0		Chaf1b	0		A330009N23Rik	0
Crk	0		Tcta	0		St3gal1	0
Ifi204	0		Odc1	0		2310016C08Rik	0
Relb	0		Dmtf1	0		Rrp12	0
Plekho2	0		D930028M14Rik	0		Gm6097	0
2010001K21Rik	0		A_55_P2151863	0		Dkc1	0
LOC545005	0		Gm6506	0		Lifr	0
Ikbip	0		A_30_P01020627	0		Rpl21-ps7	0
Nfkb2	0		A_30_P01033039	0		Gm9222	0
Arvcf	0		Ramp1	0		Hif3a	0
AI467606	0		Edem2	0		Litaf	0
Nfil3	0		LOC100044439	0		Prrc1	0
Cytip	0		ENSMUST00000087968	0		A_30_P01019594	0
Sirpb1a	0		Samd14	0		Irak2	0
Hlx	0		A_30_P01026908	0		Chn2	0
2210403K04Rik	0		D730003I15Rik	0		Cyp4f18	0
LOC641201	0		Tagln	0		Fabp3	0
Rab20	0		Vangl1	0		Pcp4	0
Zfp354c	0		Rbm14	0		C130074G19Rik	0
Map3k8	0		Gm13570	0		Jdp2	0
LOC547349	0		Mapk8ip3	0		E230029C05Rik	0
Gm2897	0		Hspb8	0		A_30_P01017643	0
Slc24a6	0		Gaa	0		Lig1	0
Prdm5	0		NAP114841-1	0		1110008L16Rik	0
A_30_P01029562	0		A_30_P01024515	0		Ctdspl	0
Gm11428	0		Ajap1	0		G0s2	0
Asph	0		NAP062373-1	0		Dhcr24	0
Snx10	0		A_30_P01029295	0		Fam65b	0
Tpd52	0		A_30_P01025372	0		Siva1	0
Pira6	0		Pter	0		Nasp	0
Dpep2	0		A_30_P01023797	0		Sae1	0
Tnip1	0		A_30_P01024801	0		Cxcr3	0
Lrrc34	0		ENSMUST00000097276	0		St3gal1	0
Gm5458	0		Pak1	0		Pole	0
Dennd4a	0		Bbs9	0		Nqo2	0
Nab1	0		LOC100044692	0		Prdx1	0
Foxp4	0		C1qtnf1	0		Gm5483	0
Mxd1	0		Me1	0		Tmem176a	0
Mmp14	0		Icos	0		Hivep1	0
Zfp212	0		Ccdc136	0		Slc43a1	0
NAP095248-001	0		LOC100048260	0		Aldh5a1	0
Runx1	0		A_30_P01023210	0		A_30_P01026205	0
ENSMUST00000100713	0		A_30_P01024146	0		Rpa2	0
Rara	0		A_30_P01024869	0		A_30_P01033196	0
A_30_P01018327	0		6030446N20Rik	0		Zscan22	0
Sorl1	0		4930425O10Rik	0		Wdr90	0
Bst1	0		Icam2	0		Tomm40l	0
Map2k3	0		A_30_P01030736	0		Serpina3b	0
Amica1	0		Pam	0		Wdr18	0
LOC100038947	0		Ndufa4l2	0		Adcy3	0
A_30_P01018060	0		A_30_P01022614	0		Tubb4	0
Pde4b	0		ENSMUST00000085094	0		Itgb2	0
Zfp458	0		Mast1	0		Ltf	0
Vcam1	0		Gm6531	0		Ehd2	0
Vcam1	0		Sycp3	0		LOC674321	0
ENSMUSG00000068790	0		ENSMUST00000055675	0		Irgm2	0
A_30_P01017895	0		1110002N22Rik	0		Dusp16	0
A_55_P1996817	0		A_30_P01033667	0		5730416F02Rik	0
Gm3115	0		NAP061945-1	0		Pde4b	0
Ssfa2	0		Tha1	0		Fn1	0
Trim33	0		A_30_P01022349	0		Thap3	0
Apoc1	0		Grm5	0		Rangrf	0
Gm2562	0		XM_001474496	0		Slc30a1	0
Krba1	0		Gm10845	0		Kcna7	0
ND1	0		Krtap10-4	0		Pole3	0
Itgb7	0		A_30_P01031455	0		Tnfsf14	0
Arhgap31	0		Irgm1	0		Mad2l1	0
Socs2	0		Brca2	0		Rasgrp1	0
Ppm1e	0		Tpmt	0		Gp49a	0
A_30_P01021577	0		Gpr56	0		Ppm1l	0
Peci	0		Ets2	0		Ncapd2	0
Cd5l	0		Samd10	0		Soat2	0
0610007L01Rik	0		A_30_P01029527	0		Banf1	0
Fgr	0		Nhp2	0		Rbms1	0
A_30_P01027810	0		Dagla	0		Rwdd1	0
A_30_P01032951	0		Phlda3	0		Pfkfb4	0
Fam46c	0		Gmfg	0		Hmgn1	0
Ehd1	0		Cd274	0		Saa1	0
Slc31a2	0		Chd6	0		Gm12250	0
Pilra	0		Rpl39l	0		2410017P09Rik	0
Il2rg	0		A_30_P01031522	0		Ugcg	0
NAP112100-1	0		Nxph3	0		Ssbp2	0
N4bp1	0		Vegfc	0		Gem	0
2610015P09Rik	0		A_30_P01023418	0		Fzd4	0
Tank	0		H2-T24	0		Mxd1	0
Hspb1	0		A_30_P01029276	0		6330409N04Rik	0
Gm9897	0		Nos1ap	0		A_30_P01024256	0
A_30_P01025770	0		NAP113266-1	0		Casp4	0
Zfp697	0		A_30_P01024211	0		Pdyn	0
A_30_P01021165	0		Gna13	0		Gm3806	0
Tet1	0		Gm6323	0		Plin2	0
Pim1	0		Nr2f1	0		Hp	0
Gprasp1	0		Myst4	0		Pira7	0
Klhdc8b	0		A_30_P01033238	0		Ngfrap1	0
Lilrb4	0		Ercc6	0		H60a	0
Papolg	0		Tmem91	0		Pira11	0
Cybb	0		A_30_P01026169	0		ENSMUST00000100469	0
Cntln	0		A_30_P01033000	0		Lilra6	0
Dnahc2	0		Pde4c	0		Mtif3	0
Gm4148	0		ENSMUST00000115934	0		Pgk1	0
A_30_P01018740	0		A_30_P01027784	0		A_55_P2033680	0
Ptpn1	0		Stambpl1	0		Fen1	0
Srd5a1	0		Tgfbr3	0		A_30_P01032925	0
Csf2rb2	0		Zfp428	0		Ltb4r1	0
C130039O16Rik	0		LOC100041203	0		Fyn	0
Cd84	0		4933439C10Rik	0		Zfp446	0
Dpys	0		Psmc3ip	0		Cdc42ep2	0
Rgl3	0		Hmga1	0		C030017K20Rik	0
Ppapdc3	0		A_30_P01028754	0		I830127L07Rik	0
A630033H20Rik	0		Sgk1	0		Gm4065	0
A_30_P01019339	0		E330020D12Rik	0		Gm4055	0
Mkks	0		Hist3h2ba	0		Fbxl5	0
A_30_P01024904	0		Acvrl1	0		Relb	0
Zfp235	0		Gm4080	0		Zfp318	0
Rab39	0		Csrnp3	0		Gcnt2	0
A_30_P01028492	0		A_30_P01019295	0		A_30_P01029012	0
BE288493	0		A_30_P01023333	0		Tmx4	0
Chka	0		ENSMUST00000120177	0		Mmp8	0
Il1r2	0		Klf12	0		Ednrb	0
H2-T10	0		A_55_P1998801	0		Rab44	0
Osm	0		Iqcd	0		AB124611	0
Dcun1d2	0		A_30_P01029354	0		Csf1	0
2810422O20Rik	0		Nsf	0		St3gal2	0
Lrrfip1	0		A_30_P01018204	0		Pank1	0
Gm7676	0		Mgst1	0		Pole2	0
F10	0		4731420N21	0		Ank	0
Pcmtd2	0		A_30_P01018891	0		A_30_P01029243	0
Gpx3	0		Capza1	0		C130039O16Rik	0
H2-Q8	0		4930469K13Rik	0		Pex26	0
Cirh1a	0		A_30_P01025568	0		ENSMUST00000069552	0
Trpm2	0		Ube2c	0		Lgals1	0
Commd8	0		A_55_P2023488	0		A_30_P01030879	0
Gm3411	0		A_30_P01031833	0		A_30_P01026316	0
A_30_P01018424	0		BY201563	0		Antxr2	0
Fyb	0		F13a1	0		A_30_P01029882	0
Rabgef1	0		Rbm19	0		Sntb2	0
Zfp273	0		Il20rb	0		Arhgap32	0
Srgn	0		Lcn2	0		Tnfaip8	0
Rgnef	0		A_30_P01031947	0		Gm14548	0
Csf2rb	0		Taok2	0		Cpeb2	0
A_30_P01028787	0		Fbln5	0		Oxsm	0
Zfp809	0		Zmynd11	0		ENSMUST00000098977	0
Gatsl3	0		Chd6	0		Arid5a	0
Ptk2b	0		Pdzd4	0		4833422F24Rik	0
Bhlhe40	0		A_30_P01027025	0		1810033B17Rik	0
Irak3	0		Dtnb	0		C130050O18Rik	0
A_30_P01017626	0		Hnrnpa3	0		ENSMUST00000118228	0
Klhl8	0		Ccdc122	0		Ppm1l	0
Pla2g7	0		Atp6v1a	0		Emilin2	0
Zmynd15	0		Chchd7	0		Pold1	0
Sox18	0		A_30_P01025089	0		Chka	0
H2-Eb1	0		Gm11961	0		Prdx1	0
Tubb6	0		Gm6837	0		Gsr	0
Gpr132	0		Herc6	0		Orc6l	0
Ptprb	0		Camta2	0		Mt2	0
Ptger4	0		Tgm2	0		NAP111768-1	0
Myb	0		ENSMUST00000072427	0		ENSMUST00000051301	0
Ifitm1	0		A_55_P2168189	0		Zfp286	0
Notch4	0		Tnfrsf17	0		LOC620419	0
Lgals3	0		Terf2ip	0		Gm9733	0
B4galt4	0		A_30_P01031819	0		Gnpda1	0
A_30_P01031663	0		Gm3224	0		Ldha	0
Cflar	0		ENSMUSG00000068790	0		Klhl2	0
Gm10406	0		Atp6v0a1	0		Abtb2	0
Fpr2	0		Dyrk1b	0		Slc39a4	0
Cd80	0		A_30_P01029551	0		Adamts16	0
Arap1	0		Sdccag3	0		S100a10	0
Adam19	0		LOC639986	0		Slc2a3	0
Treml2	0		A_30_P01028540	0		A_30_P01028961	0
Bmp1	0		Ptch1	0		AW146154	0
Cyp4f18	0		LOC100045212	0		Pygl	0
Ikbip	0		ENSMUST00000108587	0		Zfand2a	0
Pear1	0		Nap1l1	0		Sae1	0
Slfn2	0		A_30_P01032401	0		Noc4l	0
Mmp11	0		A_30_P01023887	0		A_55_P2150224	0
Serf1	0		Itga1	0		Cpsf1	0
Plscr1	0		Gm5215	0		Lpl	0
Sik1	0		LOC100044756	0		Tifab	0
Zfp329	0		Angptl7	0		Zfp661	0
Tusc1	0		Smo	0		Mrpl15	0
Ryk	0		ENSMUST00000117404	0		Timm8a1	0
Tns1	0		Daam2	0		Gpr137b-ps	0
Plekhh1	0		Smcr7	0		S100a8	0
A130040M12Rik	0		A_30_P01027971	0		Ttc30a1	0
Tjp1	0		A_30_P01031213	0		Tmcc3	0
Arl5c	0		Gfra2	0		Traf1	0
Klraq1	0		Tmem88	0		Nfkbib	0
Lpar6	0		Txnrd1	0		Abhd6	0
Chd6	0		Lifr	0		A_55_P2168781	0
Zfp873	0		A_30_P01018336	0		Spns2	0
A_30_P01021359	0		2610027L16Rik	0		Zfp192	0
Socs2	0		Trmt6	0		A_30_P01031593	0
Lpar6	0		Clps	0		Mag	0
Nceh1	0		A_30_P01033504	0		Prkcq	0
A_30_P01025687	0		Phactr2	0		2210404J11Rik	0
Thsd1	0		A_30_P01020088	0		Fgd3	0
Mefv	0		A_30_P01031536	0		Apbb2	0
A_30_P01031526	0		Rpap2	0		Syne1	0
Zfp712	0		Tpd52	0		9030619P08Rik	0
A_30_P01032410	0		Slc22a18	0		Il15ra	0
LOC100039402	0		A_30_P01018611	0		Cebpe	0
Napsa	0		Neil2	0		Mesdc1	0
4930555G01Rik	0		C3ar1	0		Gbp6	0
A_30_P01023090	0		Gm2472	0		Klf9	0
Ly6k	0		A_30_P01027406	0		1600014C10Rik	0
A_30_P01025122	0		LOC100046000	0		Gal3st4	0
6330416G13Rik	0		Fam158a	0		Gm6970	0
Casp4	0		5730590G19Rik	0		Jam2	0
C130039O16Rik	0		1110019D14Rik	0		Dst	0
Lmna	0		Chka	0		Pacsin1	0
Lig4	0		1700028I16Rik	0		EG626095	0
She	0		A_30_P01027815	0		Ednrb	0
Cd44	0		A_30_P01021731	0		Lage3	0
Bcdin3d	0		LOC100046979	0		Asb10	0
Ttc39b	0		Camsap1	0		Glmn	0
Itln1	0		Abhd10	0		Foxm1	0
Tmem204	0		Gm10406	0		Capn3	0
5430410E06Rik	0		A_30_P01022751	0		Adrb1	0
Upk1a	0		A_30_P01033368	0		Ly6c1	0
Endod1	0		A_30_P01032485	0		Comp	0
A_30_P01023008	0		A_30_P01030004	0		Gm7634	0
A_30_P01027310	0		Ms4a6c	0		Cygb	0
Suox	0		A_30_P01027913	0		Gm9933	0
Mcoln2	0		A_30_P01029999	0		Gja4	0
Gm5797	0		2610039C10Rik	0		ENSMUST00000087884	0
Irg1	0		Tgm2	0		Mmp2	0
Ccl5	0		Nlrp1c-ps	0		Mum1	0
Lrrc4	0		Nudt21	0		Gm4453	0
Msrb2	0		A_30_P01019895	0		Msh3	0
Tnip1	0		A_30_P01024824	0		Crispld2	0
Neurl3	0		A930009L07Rik	0		Ccl12	0
Cd74	0		A_55_P2003927	0		Jam2	0
Rhbdf2	0		Rmrp	0		Zfp93	0
Gbp2	0		Orc2l	0		Hdgf	0
H2-M2	0		Supt16h	0		Fgd3	0
B4galt5	0		Mat2a	0		Idh3a	0
Socs2	0		Ahnak	0		Cd300lf	0
Cd55	0		Nutf2	0		Zmym5	0
EG547347	0		ENSMUST00000106359	0		Gprasp2	0
A_30_P01026710	0		Tceal5	0		NAP060629-1	0
Il1a	0		A_30_P01025503	0		Il6st	0
Pparg	0		LOC100048133	0		Stfa1	0
Axl	0		A_30_P01021921	0		Glrx	0
Tmem192	0		ENSMUST00000099695	0		Ly6c1	0
Zfp59	0		Gem	0		H2-Ab1	0
Sec14l2	0		Gm3014	0		5730508B09Rik	0
Zfp354a	0		Sema6a	0		Hirip3	0
2210406H18Rik	0		A_30_P01022831	0		Gja5	0
Batf	0		Scg5	0		Sbno2	0
C85492	0		Trnt1	0		A_30_P01018473	0
D930023I05Rik	9.60061e-08		AI790442	0		Lilrb3	0
Atp1a3	9.60061e-08		Zfp672	0		Fam83g	0
Txnrd1	9.60061e-08		Upp1	0		A_30_P01032455	0
1110019D14Rik	9.60061e-08		NAP030482-1	0		Acy3	0
Upp1	9.60061e-08		Gm5741	0		Crk	0
Clec4d	9.60061e-08		A_30_P01027850	0		Fam171a1	0
A_30_P01029095	9.60061e-08		A_30_P01025370	0		Agpat5	0
C4b	9.60061e-08		Tipin	0		Gatc	0
Gm3020	9.60061e-08		Stmn4	0		Relb	0
Anxa11	9.60061e-08		Ranbp6	0		Apitd1	0
Atp6v1b2	9.60061e-08		A_30_P01026696	0		Mthfd1l	0
4930430F08Rik	9.60061e-08		Tmem53	0		Ifi47	0
2004-09-01	9.60061e-08		Krt85	0		Tpi1	0
A_30_P01022134	9.60061e-08		Cdca8	0		BC100530	0
A_30_P01020380	9.60061e-08		Ccdc144b	0		P2ry14	0
Il13ra1	9.60061e-08		A_30_P01032843	0		A_30_P01025000	0
Zfp422-rs1	9.60061e-08		NAP113833-1	0		Nfkb2	0
Klf13	9.60061e-08		Iqsec3	0		Slc35f2	0
Adam8	9.60061e-08		A_30_P01021710	0		Gm5809	0
Fbln2	9.60061e-08		AU017455	0		D330045A20Rik	0
Gpr165	9.60061e-08		Fam64a	0		Gpr155	0
A_30_P01026806	9.60061e-08		Mybl2	0		Sell	0
Zfp27	9.60061e-08		BC037438	0		Tmpo	0
Sphk1	9.60061e-08		Adam11	0		Nop58	0
Aplf	9.60061e-08		Thbs1	0		Gm5858	0
ENSMUST00000137613	9.60061e-08		A_30_P01019600	0		Mmel1	0
A_30_P01032068	9.60061e-08		5830416P10Rik	0		Foxj2	0
Ehd2	9.60061e-08		Caly	0		Ybx1	0
Nkd1	9.60061e-08		Inpp1	0		Serpinb1a	0
Sdcbp	9.60061e-08		9430076C15Rik	0		Retn	0
Asap3	9.60061e-08		Stx2	0		2011-09-01	0
Zfp14	9.60061e-08		B230308N11Rik	0		Gm5068	0
Cd163	9.60061e-08		Slc4a11	0		ENSMUST00000105041	0
Ppm1l	9.60061e-08		Gypc	0		Ankrd13d	0
D130019J16Rik	9.60061e-08		NAP113557-1	0		A_55_P2118810	0
Ppm1l	9.60061e-08		Hunk	0		Gatc	0
A_30_P01023350	9.60061e-08		A_30_P01025410	0		Ncrna00086	0
2010002M09Rik	9.60061e-08		Depdc5	0		Racgap1	0
Sepx1	9.60061e-08		Apob	0		C3	0
Rara	9.60061e-08		Gm2459	0		Gpr137b	0
Cd300lf	9.60061e-08		A_30_P01022732	0		A_30_P01029841	0
Adipor1	9.60061e-08		2410017P07Rik	0		Hmgb1	0
Cd300lf	9.60061e-08		Cdkn1b	0		Cd300lf	0
Uba3	9.60061e-08		LOC100045458	0		Gchfr	0
Plbd1	9.60061e-08		BC080695	0		Rab20	0
Zfp454	9.60061e-08		A_30_P01027827	0		Cxcl1	0
Pdzrn4	9.60061e-08		A_30_P01022357	0		Plbd1	0
A_30_P01024163	9.60061e-08		A_30_P01031698	0		C2	0
Zfp606	9.60061e-08		A_30_P01023371	0		Cenpk	0
Pik3ap1	9.60061e-08		Foxp1	0		Itsn1	0
Sall2	9.60061e-08		Hapln3	0		Cdk4	0
A_30_P01019445	9.60061e-08		Lrrc59	0		Mtap	0
Cd69	9.60061e-08		Maml3	0		Map3k6	0
Slc2a6	9.60061e-08		A_30_P01025290	0		Gm11428	0
Mmp11	9.60061e-08		Dennd4c	0		Anp32b	0
Tbc1d9	9.60061e-08		A_30_P01025098	0		Psip1	0
Ptpla	9.60061e-08		Plac8	0		A_30_P01029071	0
Il17ra	9.60061e-08		A_30_P01028077	0		A_30_P01020121	0
AI607873	9.60061e-08		A_30_P01030691	0		Pira6	0
Raph1	9.60061e-08		Epas1	0		Slc35b4	0
NAP095950-001	9.60061e-08		Tmem62	0		Pdgfa	0
Ehd1	9.60061e-08		Gm5150	0		Nutf2	0
A_30_P01024091	9.60061e-08		A_30_P01033014	0		Samd9l	0
A_30_P01021048	9.60061e-08		Iqcg	0		Cbx6	0
Gnb4	9.60061e-08		2900041H08Rik	0		Camp	0
LOC100047388	9.60061e-08		Dstyk	0		Rasgrp4	0
Ccl8	9.60061e-08		A_30_P01021412	0		Pram1	0
2310046O06Rik	9.60061e-08		Plagl1	0		Gga2	0
Hlf	9.60061e-08		Abca2	0		Tnip1	0
Pde4b	9.60061e-08		Cyr61	0		Trit1	0
A_30_P01026381	9.60061e-08		A_30_P01028102	0		Cdk4	0
Sesn1	9.60061e-08		1700029F09Rik	0		5930416I19Rik	0
Man2a1	9.60061e-08		Gm16441	0		Adrb2	0
Tmem44	1.92012e-07		Gm9791	0		ENSMUST00000089689	0
Cnst	1.92012e-07		NAP111547-1	0		Fignl1	0
ENSMUSG00000068790	1.92012e-07		A_30_P01019979	0		Nab1	0
2410080I02Rik	1.92012e-07		NAP031457-1	0		Stx1a	0
Tnfrsf12a	1.92012e-07		Tnfaip8l1	0		Cish	0
Hpgd	1.92012e-07		ENSMUST00000118639	0		Cstad	0
Fam72a	1.92012e-07		Cenpb	0		Bcl2l15	0
A_30_P01033039	1.92012e-07		Zfp758	0		Lrrc14	0
Vegfc	1.92012e-07		NAP111601-1	0		Padi4	0
Mgst1	1.92012e-07		LOC100045699	0		Gpatch4	0
Fbln5	1.92012e-07		Setd8	0		Mxd1	0
ENSMUSG00000068790	1.92012e-07		D130061D10Rik	0		C430045I18Rik	0
Chka	1.92012e-07		A_30_P01026176	0		AK051575	0
Ms4a6c	1.92012e-07		Fam43a	0		Rpp40	0
5830416P10Rik	1.92012e-07		A_30_P01028258	0		Rpa1	0
Emp1	1.92012e-07		1700027A07Rik	0		Runx1	0
Pfkfb3	1.92012e-07		Clec4d	0		Gm14470	0
Stox2	1.92012e-07		A_30_P01030158	0		A_30_P01028956	0
Ddx31	1.92012e-07		ENSMUST00000099046	0		Crispld2	0
Osbp	1.92012e-07		A_30_P01027329	0		Mboat1	0
Nlrc5	1.92012e-07		Sox17	0		Rgs1	0
Ccdc36	1.92012e-07		A_30_P01030095	0		A_30_P01024540	0
Myo18b	1.92012e-07		A_30_P01032335	0		Sorl1	0
Zkscan4	1.92012e-07		A_30_P01033217	0		Bst1	0
C5ar1	1.92012e-07		Sdpr	0		Mocos	0
Cyp4f17	1.92012e-07		L1td1	0		Bcl7c	0
A_30_P01033298	1.92012e-07		Cacna1i	0		Fbxo5	0
Anpep	1.92012e-07		Fmnl2	0		Gcc1	0
Plcb4	1.92012e-07		Prdx6	0		Nos2	0
Col25a1	1.92012e-07		Emp1	0		Plau	0
Gm3819	1.92012e-07		Gmps	0		Map2k3	0
Zfp661	1.92012e-07		ENSMUST00000080727	0		4921537I17Rik	0
LOC100048297	1.92012e-07		A_30_P01018827	0		Pde4b	0
Aim1	1.92012e-07		Rnf144b	0		Igf2bp3	0
St3gal2	1.92012e-07		Flnc	0		9930111J21Rik1	0
Relt	1.92012e-07		Fgf1	0		BC055324	0
Unc5b	1.92012e-07		Mfsd2a	0		F830014O18Rik	0
Cdk5	1.92012e-07		Mapk6	0		Vcam1	0
Exog	1.92012e-07		ENSMUST00000111274	0		Mmel1	0
Slamf8	1.92012e-07		Hivep3	0		Vcam1	0
A330023F24Rik	1.92012e-07		ENSMUST00000108091	0		2610318N02Rik	0
AA589532	1.92012e-07		ENSMUST00000117580	0		Arntl	0
Lrg1	1.92012e-07		Shpk	0		2610029G23Rik	0
Ptk2	1.92012e-07		A_30_P01021447	0		Dhfr	0
Cobll1	1.92012e-07		ENSMUST00000101611	0		Hinfp	0
Slc36a4	1.92012e-07		A_30_P01026107	0		Fxyd5	0
Ell2	1.92012e-07		A_30_P01023305	0		Slc43a3	0
Abcb4	1.92012e-07		1190002H23Rik	0		Dok4	0
2810422O20Rik	1.92012e-07		Bhlha9	0		Trim45	0
Ifitm6	1.92012e-07		A_30_P01023726	0		Znhit3	0
H2afv	1.92012e-07		A_30_P01030745	0		Dtnbp1	0
Zfp81	1.92012e-07		F5	0		2410004A20Rik	0
Pdgfb	1.92012e-07		Tmem87a	0		G3bp1	0
Ifnar1	1.92012e-07		A_30_P01029774	0		Uap1l1	0
Mapk13	1.92012e-07		Odc1	0		ND1	0
NAP111842-1	1.92012e-07		Elmo1	0		Eftud2	0
Zfp128	1.92012e-07		Gabrb2	0		Mcm4	0
Gpr31c	1.92012e-07		Snap47	0		Ube4b	0
A_55_P2108483	1.92012e-07		Rpl35a	0		Cdkn2d	0
Gm2511	1.92012e-07		A_30_P01028287	0		Socs2	0
A_30_P01019472	1.92012e-07		Gm12063	0		Wdr5b	0
Zfp11	1.92012e-07		A_30_P01033385	0		Zc3h8	0
Cdr2l	1.92012e-07		A_30_P01017426	0		A_30_P01021577	0
H2-K1	1.92012e-07		Ptdss1	0		Acrbp	0
Litaf	1.92012e-07		A130040M12Rik	0		E2f6	0
Irak2	1.92012e-07		Neto1	0		Mcm5	0
A_30_P01033517	1.92012e-07		Cd180	0		Mgst3	0
A_30_P01022508	1.92012e-07		Csde1	0		BC018473	0
Jdp2	1.92012e-07		A_30_P01033355	0		A_55_P2121294	0
1700017B05Rik	1.92012e-07		Tcfap4	0		Pwp1	0
Pnpla7	1.92012e-07		A_30_P01028169	0		Wdr67	0
Ankrd29	1.92012e-07		Sema6d	0		Bche	0
Lims2	1.92012e-07		Cabc1	0		Fgr	0
C230037L09	1.92012e-07		A_30_P01025936	0		A_30_P01027810	0
E130306D19Rik	1.92012e-07		P2rx3	0		Lrrk2	0
1110036O03Rik	1.92012e-07		Pfkfb3	0		A_30_P01032951	0
6230427J02Rik	1.92012e-07		Golga3	0		1810055G02Rik	0
Lyz1	1.92012e-07		A_30_P01025352	0		Ehd1	0
Synj1	1.92012e-07		1700061J05Rik	0		Slc31a2	0
Soat2	1.92012e-07		A_30_P01022287	0		Lsm2	0
Elavl4	1.92012e-07		A_30_P01026835	0		A_30_P01029927	0
Fzd4	1.92012e-07		A_30_P01020661	0		L3mbtl2	0
Tspan2	1.92012e-07		Rpl36-ps7	0		Gm16516	0
Gm3002	1.92012e-07		A_30_P01025991	0		BC048355	0
Gadd45b	1.92012e-07		A_30_P01024934	0		Actl6a	0
Zbp1	1.92012e-07		Wdr77	0		Fkbp1a	0
Nlrp3	1.92012e-07		Cxcl16	0		Tesc	0
Gcnt2	1.92012e-07		A_30_P01023084	0		A_55_P2093770	0
AB124611	1.92012e-07		Gm5456	0		Il2rg	0
Ramp2	1.92012e-07		ENSMUST00000102979	0		Racgap1	0
A_30_P01019758	1.92012e-07		AK087703	0		XM_001476722	0
B430306N03Rik	1.92012e-07		D2Bwg0886e	0		D19Bwg1357e	0
Gpr35	1.92012e-07		Isca1	0		Pglyrp1	0
Mtap7d3	1.92012e-07		A_30_P01018572	0		Pi16	0
Gm13391	1.92012e-07		A_30_P01018337	0		F2r	0
Med14	1.92012e-07		A_30_P01026385	0		Cxcr2	0
Ifi204	1.92012e-07		A_30_P01029943	0		Gpn1	0
Mt2	1.92012e-07		NAP114225-1	0		Pbxip1	0
ENSMUST00000051301	1.92012e-07		A_30_P01029095	0		Tec	0
Zfp286	1.92012e-07		A_30_P01025045	0		Krtap20-2	0
A_30_P01032333	1.92012e-07		Arfgef2	0		Bclp2	0
D10Wsu102e	1.92012e-07		Pcolce	0		Fignl1	0
D230037D09Rik	1.92012e-07		A_30_P01028069	0		A_30_P01028031	0
A_30_P01019423	1.92012e-07		Tmem62	0		Fbxo30	0
Zdhhc21	1.92012e-07		Clec4a1	0		A_30_P01021165	0
Nfkbib	1.92012e-07		Rnu7	0		E2f1	0
LOC100044430	1.92012e-07		Gm9034	0		C130026I21Rik	0
Zfp192	1.92012e-07		Pnpla8	0		Ezh2	0
Tmem104	1.92012e-07		Mfsd1	0		Gm10105	0
Il15ra	1.92012e-07		Stac3	0		Mrgpra2a	0
Klf9	1.92012e-07		Elf1	0		Mmp11	0
Gkn3	1.92012e-07		Rbms1	0		Mapkapk2	0
Hist1h2bm	1.92012e-07		A_30_P01020186	0		Lilrb4	0
Vim	1.92012e-07		Mtap6	0		Cbx5	0
Ccng2	1.92012e-07		Ccin	0		AK020212	0
A_30_P01032682	1.92012e-07		A_30_P01026762	0		Mrgpra2b	0
A_55_P2040519	1.92012e-07		Vasn	0		Gm5423	0
Cyp4f13	1.92012e-07		D2Ertd750e	0		Cd1d1	0
Cited4	1.92012e-07		A_30_P01030212	0		Dnmt1	0
Fam171a1	1.92012e-07		Slmo1	0		Utp23	0
D16Ertd472e	1.92012e-07		Kcnab3	0		Mcm7	0
Tuft1	1.92012e-07		C4b	0		Csf1	0
Zfp820	1.92012e-07		Pla1a	0		Rnd1	0
Slc35f2	1.92012e-07		Gm1499	0		Mcm6	0
Sell	1.92012e-07		Stox2	0		Fcgr4	0
A_55_P2187206	1.92012e-07		A_30_P01023992	0		Slc39a14	0
LOC552909	1.92012e-07		Glipr2	0		Fosl2	0
D16Ertd472e	1.92012e-07		LOC100048239	0		Prim1	0
A630065K11Rik	1.92012e-07		Gm4248	0		A_30_P01025309	0
Pdgfa	1.92012e-07		LOC100042220	0		A_55_P1997061	0
Cbx6	1.92012e-07		Gm1604b	0		ENSMUST00000099348	0
Cish	1.92012e-07		Lgi4	0		Srd5a1	0
Pilrb1	1.92012e-07		A_30_P01024176	0		Fundc2	0
4930506M07Rik	1.92012e-07		Abat	0		A_30_P01018558	0
AW551984	1.92012e-07		A_30_P01027589	0		Csf2rb2	0
Rasgrp1	1.92012e-07		2010015L04Rik	0		C130039O16Rik	0
6530402F18Rik	1.92012e-07		Oprm1	0		Cxcl10	0
Dhrsx	1.92012e-07		B230214N19Rik	0		Nfkbil2	0
Zfp882	1.92012e-07		Car4	0		AY324401	0
Lrba	1.92012e-07		B230369F24Rik	0		A630033H20Rik	0
A_30_P01023279	1.92012e-07		Gm8372	0		Mad2l1	0
A_30_P01026890	1.92012e-07		Eif2c3	0		Expi	0
ENSMUST00000105399	1.92012e-07		Aoc2	0		A_30_P01025009	0
Nfkb1	1.92012e-07		Ltbp4	0		Zfp637	0
A_30_P01023954	1.92012e-07		Sh3bgr	0		A_30_P01024904	0
Bmp1	1.92012e-07		Lrrn4cl	0		Zfp41	0
Etf1	1.92012e-07		2310079F09Rik	0		Krtcap3	0
Foxp4	1.92012e-07		A_30_P01032215	0		Rab39	0
A_30_P01030997	1.92012e-07		E2f7	0		Klraq1	0
Fcgr4	1.92012e-07		A_30_P01022124	0		Gins2	0
Gm5458	1.92012e-07		Pdzk1ip1	0		Dok2	0
Fam78a	1.92012e-07		ENSMUST00000108983	0		Chka	0
ENSMUST00000046675	1.92012e-07		A_30_P01017660	0		Il1r2	0
Tet1	1.92012e-07		Krt14	0		Fam49a	0
Pars2	1.92012e-07		1810062O18Rik	0		Dcun1d2	0
A_30_P01026520	1.92012e-07		Plcb4	0		Tmem209	0
Ggt5	1.92012e-07		Zfp595	0		Pip5k1a	0
Gm4382	1.92012e-07		Ppip5k2	0		Gca	0
H2-M2	1.92012e-07		Fktn	0		Fxn	0
Hpgd	1.92012e-07		Ddx31	0		Eif5al3-ps	0
Hist1h2bc	1.92012e-07		A_30_P01020947	0		Dock5	0
Traf6	1.92012e-07		A_30_P01031660	0		Tbl3	0
Nod2	1.92012e-07		Trmt12	0		Nfe2	0
BC006779	1.92012e-07		Gm3020	0		Cdk4	0
Tspan18	1.92012e-07		Osbp	0		A_55_P1978471	0
Slc12a7	1.92012e-07		Apc	0		Ran	0
A_55_P2157914	1.92012e-07		Tbc1d7	0		Recql4	0
Ly6i	1.92012e-07		A_30_P01028773	0		Gm7676	0
A_30_P01026746	1.92012e-07		H2-T9	0		Stmn1	0
S100a6	1.92012e-07		Rgs7bp	0		F10	0
AI596198	1.92012e-07		Gm11759	0		Fgd3	0
Plagl2	1.92012e-07		Cetn1	0		Zfp647	0
Stat3	1.92012e-07		Ipmk	0		Gpx3	0
A_30_P01029898	1.92012e-07		Spnb4	0		Ctsh	0
C130026I21Rik	1.92012e-07		A_30_P01032412	0		Ppil1	0
Mib2	1.92012e-07		ENSMUST00000069941	0		Nod2	0
Eml1	1.92012e-07		NAP071120-1	0		Gm7564	0
A_30_P01028635	1.92012e-07		Eprs	0		Cyb5r1	0
Ramp1	1.92012e-07		Nlrc5	0		Cirh1a	0
Isg20	1.92012e-07		A_30_P01023976	0		Retnlg	0
S100b	1.92012e-07		H2-Ab1	0		Trpm2	0
Slc22a15	1.92012e-07		A_30_P01028673	0		Mgst3	0
Coq10b	1.92012e-07		Ccdc36	0		Rpl23	0
Zfp655	1.92012e-07		A_55_P2010134	0		Abca13	0
Gm7881	1.92012e-07		LOC100046040	0		A_55_P2157914	0
Gpsm2	1.92012e-07		Bola1	0		A_30_P01018424	0
ENSMUST00000054333	1.92012e-07		A_55_P2104542	0		Stfa3	0
Ivns1abp	1.92012e-07		Llph	0		ENSMUST00000101005	0
Hist1h2ab	1.92012e-07		A_30_P01029893	0		Gm9312	0
Tgtp2	1.92012e-07		Dok7	0		A_55_P2074081	0
A_30_P01033174	1.92012e-07		Asprv1	0		Ngp	0
ENSMUST00000094969	1.92012e-07		A_30_P01023049	0		A_30_P01026746	0
Ppp1r3d	1.92012e-07		Mrps14	0		Fkbp5	0
Kdr	1.92012e-07		Wnk2	0		Gpr97	0
Tap1	1.92012e-07		Sphk1	0		Mapk6	0
Gpr65	1.92012e-07		A_30_P01024001	0		Capn3	0
Zfp105	1.92012e-07		A_30_P01033645	0		Zfp273	0
Il16	1.92012e-07		Mtm1	0		St8sia4	0
Socs3	1.92012e-07		Ppp2r2c	0		Srgn	0
A_30_P01022571	1.92012e-07		Gulp1	0		Etv4	0
Adcy9	1.92012e-07		Vgf	0		Trim37	0
Klhdc5	1.92012e-07		Hnmt	0		Slc29a2	0
Gfod2	1.92012e-07		Il1rap	0		A_30_P01019163	0
Gm3187	1.92012e-07		Lilrb4	0		NAP112236-1	0
Tmem2	2.88018e-07		2200002D01Rik	0		Csf2rb	0
ENSMUST00000080727	2.88018e-07		A_30_P01032280	0		Sms	0
Rnf144b	2.88018e-07		A_30_P01022389	0		Plcg1	0
Gzma	2.88018e-07		A_30_P01022631	0		2610024G14Rik	0
Isg20	2.88018e-07		Pigt	0		ENSMUST00000006911	0
Ets1	2.88018e-07		Gm11744	0		Narg2	0
Hinfp	2.88018e-07		4930422I07Rik	0		Ptk2b	0
Zfp398	2.88018e-07		Cdca2	0		Rnf144b	0
Jub	2.88018e-07		A_30_P01024838	0		Il6	0
C130074G19Rik	2.88018e-07		A_30_P01024457	0		Irak3	0
Rnd3	2.88018e-07		A_30_P01020719	0		2010204K13Rik	0
A_30_P01024729	2.88018e-07		A_55_P1988866	0		S100a6	0
Zfp763	2.88018e-07		Mrvi1	0		Cdc45	0
Ezh1	2.88018e-07		Sema3b	0		Gpr114	0
Crispld2	2.88018e-07		A_30_P01023465	0		Klhl8	0
Caskin2	2.88018e-07		Gm6654	0		Pcyox1l	0
A_30_P01024094	2.88018e-07		2010110P09Rik	0		4833411C07Rik	0
Rpa1	2.88018e-07		Gm5595	0		Trim11	0
Zik1	2.88018e-07		Plec	0		Raph1	0
2004-09-01	2.88018e-07		EG622110	0		Calu	0
LOC100048087	2.88018e-07		1700027J07Rik	0		Ly6a	0
Prr5l	2.88018e-07		Gm8709	0		Zmynd15	0
Ly9	2.88018e-07		Gm12216	0		Sox18	0
Sorl1	2.88018e-07		Anp32e	0		Tgm1	0
Ptprd	2.88018e-07		Ttyh1	0		Ptger4	0
Myo18a	2.88018e-07		Slco1c1	0		Ccdc66	0
A_55_P2060854	2.88018e-07		NAP093855-001	0		Hpn	0
Trem3	2.88018e-07		ENSMUST00000106187	0		ENSMUST00000113652	0
ENSMUST00000009689	2.88018e-07		2310004I24Rik	0		Ifitm1	0
Trim65	2.88018e-07		Mepe	0		A_30_P01022298	0
A_30_P01026843	2.88018e-07		A_55_P2131583	0		Pitpnm2	0
AU035318	3.84025e-07		4833412C15Rik	0		Rlim	0
A_30_P01033007	3.84025e-07		A_30_P01029191	0		Cstb	0
Gm10406	3.84025e-07		Cyp51	0		Lgals3	0
A_30_P01026762	3.84025e-07		Gm6128	0		B4galt4	0
Sphk1	3.84025e-07		Rfc4	0		Gda	0
A_30_P01024749	3.84025e-07		Dhx40	0		Prmt3	0
A_30_P01019537	3.84025e-07		Prmt6	0		Fpr2	0
Rbm12b	3.84025e-07		Olfr1466	0		Abcc1	0
Zfp114	3.84025e-07		1110059G10Rik	0		Lsm4	0
Gm4889	3.84025e-07		NAP092699-001	0		Cd80	0
AL118220	3.84025e-07		Ephx3	0		A_30_P01027687	0
Hivep1	3.84025e-07		Grk5	0		Spc25	0
A_30_P01033196	3.84025e-07		Dusp4	0		Pik3r5	0
9030617O03Rik	3.84025e-07		A_30_P01028274	0		Calhm2	0
Syt8	3.84025e-07		9230105E10Rik	0		A_30_P01028130	0
Atp8a2	3.84025e-07		Tmem8c	0		2810055G20Rik	0
Nid2	3.84025e-07		A_30_P01027373	0		Mecr	0
Pram1	3.84025e-07		Il10ra	0		Sfxn1	0
Zbp1	3.84025e-07		Nanog	0		Wdr18	0
Wdr5b	3.84025e-07		A_30_P01029719	0		Alad	0
P2ry13	3.84025e-07		Gm8909	0		Sema6b	0
Fkbp10	3.84025e-07		A_30_P01024749	0		Ppa1	0
Fignl1	3.84025e-07		Slc2a6	0		Mrpl34	0
Slc39a14	3.84025e-07		9030425P06Rik	0		Edn1	0
Sik3	3.84025e-07		Dmwd	0		Plp2	0
Zfp647	3.84025e-07		A_30_P01020725	0		Mmp11	0
NAP030094-1	3.84025e-07		A_30_P01018185	0		Pbxip1	0
Zfp108	3.84025e-07		Sun1	0		Plscr1	0
Fas	3.84025e-07		Doc2g	0		Ehd1	0
St5	4.80031e-07		A_30_P01032841	0		A630081D01Rik	0
ENSMUST00000100512	4.80031e-07		Ptchd3	0		Slk	0
Gch1	4.80031e-07		C530028O21Rik	0		Wipf3	0
Tmem82	4.80031e-07		Rrm1	0		St6galnac2	0
Atg16l2	4.80031e-07		Tinagl1	0		Smyd5	0
Nlrp3	4.80031e-07		Zdhhc3	0		Hist1h1b	0
Nek6	4.80031e-07		Gm216	0		Zbtb16	0
Adamts16	4.80031e-07		Lrig3	0		Tarsl2	0
5033423O07Rik	4.80031e-07		Pcf11	0		Ryk	0
Tuft1	4.80031e-07		Dnase1l1	0		Btg1	0
Inadl	4.80031e-07		A_30_P01020856	0		Rfc3	0
A_30_P01020121	4.80031e-07		Rasgrp4	0		Blm	0
2810006K23Rik	4.80031e-07		Oma1	0		A_30_P01021048	0
Mdfi	4.80031e-07		C230094B09Rik	0		Sulf2	0
Ninl	4.80031e-07		Fryl	0		Rangap1	0
Rnd1	4.80031e-07		4930422I07Rik	0		Mcm3	0
A_30_P01027015	4.80031e-07		ENSMUST00000079045	0		A_30_P01031919	0
Hsd11b1	4.80031e-07		Nuf2	0		A_30_P01031621	0
A_55_P2109114	4.80031e-07		Ccl21b	0		Ttc27	0
Il1b	4.80031e-07		Cenpw	0		Gm5141	0
Chi3l1	5.76037e-07		A_30_P01017634	0		NAP057035-1	0
Lcn2	5.76037e-07		A_30_P01018095	0		Gnb4	0
Clec4a1	5.76037e-07		Ntrk3	0		Uhrf1	0
Mmrn2	5.76037e-07		TC1694101	0		Nr1h3	0
Mgst1	5.76037e-07		Agtpbp1	0		Utp20	0
Oscp1	5.76037e-07		Car7	0		Trem3	0
Ptk2	5.76037e-07		Tfam	0		Plac8	0
Fam119a	5.76037e-07		Syt1	0		Srl	0
AW413774	5.76037e-07		5830426C09Rik	0		A_30_P01021359	0
Cntln	5.76037e-07		Gstm2	0		ENSMUST00000097824	0
A_30_P01029402	5.76037e-07		ENSMUST00000119477	0		Tfrc	0
Gm2459	5.76037e-07		Plcb1	0		Cbx2	0
Zfp661	5.76037e-07		4930404N11Rik	0		Zfp108	0
Dst	5.76037e-07		Wdr62	0		9030419F21Rik	0
Gja4	5.76037e-07		6430550D23Rik	0		Tlr2	0
A_30_P01019564	5.76037e-07		A_30_P01027932	0		Gadd45a	0
Ipp	5.76037e-07		Gdap1l1	0		Igf1	0
Hmgb1	5.76037e-07		Zfp760	0		Ms4a4c	0
A_30_P01032120	5.76037e-07		ENSMUST00000099446	0		D14Abb1e	0
Pip5k1a	5.76037e-07		Tnfsf13b	0		Arhgap15	0
2810055G20Rik	5.76037e-07		Gm9897	0		Mefv	0
Gvin1	5.76037e-07		NAP059691-1	0		Stfa2l1	0
Plac8	5.76037e-07		A_30_P01022157	0		Zfp712	0
Pqlc3	5.76037e-07		Dnmt3b	0		Hsd11b1	0
D4Ertd681e	5.76037e-07		A_30_P01022241	0		2610318N02Rik	0
AB041803	5.76037e-07		A_30_P01027044	0		Tmem97	0
Farp1	5.76037e-07		A_55_P2176212	0		Slc39a10	0
Ifitm3	5.76037e-07		Anxa11	0		6330412A17Rik	0
Prx	6.72043e-07		Ramp3	0		A_30_P01021251	0
Irgm1	6.72043e-07		A_30_P01025281	0		Itgax	0
Thbs1	6.72043e-07		Atp6v1b2	0		4930471M09Rik	0
2310004I24Rik	6.72043e-07		A_30_P01030502	0		C3	0
Tmem161a	6.72043e-07		Rnf167	0		Wdr76	0
B230354K17Rik	6.72043e-07		Rnd2	0		NAP093547-001	0
A_30_P01029324	6.72043e-07		1700049G17Rik	0		Ak4	0
Lig3	6.72043e-07		D9Wsu90e	0		Ptchd1	0
Rad54b	6.72043e-07		Cdk12	0		Chn2	0
Eif4a2	6.72043e-07		A_30_P01024781	0		Acy1	0
A_30_P01027919	6.72043e-07		A_30_P01032205	0		Cdca5	0
A_55_P2004119	6.72043e-07		Slfn9	0		Dst	0
Ets1	6.72043e-07		ENSMUST00000104901	0		Ifnb1	0
Xrcc3	6.72043e-07		Pdxk-ps	0		Tubg1	0
5430427O19Rik	6.72043e-07		Kdr	0		Rbbp7	0
A_30_P01018473	6.72043e-07		Hdc	0		Cd3d	0
Cage1	6.72043e-07		A_30_P01022023	0		Casp4	0
Cpxm1	6.72043e-07		4833442J19Rik	0		Degs2	0
Casc4	6.72043e-07		Slc25a13	0		Syce2	0
Mterf	6.72043e-07		Gm14488	0		Tbc1d2	0
Tgfbr2	6.72043e-07		A_30_P01031851	0		Fhl3	0
Mal	6.72043e-07		Nuak1	0		Pde4b	0
Mpzl1	6.72043e-07		Lrrc3	0		1700037H04Rik	0
Tet1	6.72043e-07		A_30_P01018853	0		Bcl7c	0
Rpsa	6.72043e-07		NAP005004-001	0		Gpr84	0
Tlr2	6.72043e-07		Gm10021	0		She	0
Ms4a4c	6.72043e-07		Zfp167	0		Ezh1	0
Rpsa-ps4	6.72043e-07		LOC676689	0		Pigh	0
Gpr84	6.72043e-07		Prrt1	0		Mafb	0
Txnip	6.72043e-07		A_30_P01023184	0		Sult1a1	0
Hivep3	7.68049e-07		Ktelc1	0		Tgtp2	0
Ap2a2	7.68049e-07		Kdm2a	0		Smyd2	0
BC055324	7.68049e-07		A_30_P01017428	0		Gemin4	0
9430020K01Rik	7.68049e-07		Gjc2	0		Map3k6	0
Otud1	7.68049e-07		A_30_P01023927	0		Arhgef5	0
Gm4499	7.68049e-07		Gm4888	0		2210012G02Rik	0
Fam49a	7.68049e-07		Fam46a	0		Slmap	0
Cacna1d	7.68049e-07		Pex14	0		Ppp1r3d	0
Ppig	7.68049e-07		A_30_P01027755	0		Itsn1	0
Tmem61	7.68049e-07		Macrod2	0		ENSMUST00000097643	0
Nedd9	7.68049e-07		A_30_P01026842	0		H2-DMa	0
Ramp1	8.64055e-07		Mycbp	0		Atm	0
A_30_P01025780	8.64055e-07		A_30_P01033572	0		Bmp2	0
Zscan22	8.64055e-07		C030037D09Rik	0		Cxcr7	0
Nos3	8.64055e-07		Ramp1	0		Suox	0
A_30_P01031194	8.64055e-07		A_30_P01031072	0		Chaf1a	0
2610019F03Rik	8.64055e-07		Gm9257	0		Gm10169	0
9330175E14Rik	8.64055e-07		Gm16062	0		Lin28a	0
Cdc42se1	8.64055e-07		ENSMUST00000032928	0		Mif	0
Fxyd5	8.64055e-07		Birc3	0		Kdr	0
A_30_P01029853	8.64055e-07		Nova1	0		Pter	0
Zfp637	8.64055e-07		Ppip5k1	0		Errfi1	0
Prdx6	8.64055e-07		Prox2	0		Irg1	0
Nfe2	8.64055e-07		Gm2006	0		Rrad	0
Pcdhb18	8.64055e-07		A_30_P01024105	0		A_30_P01029299	0
Degs2	8.64055e-07		A_30_P01024066	0		Eif5a	0
Mum1l1	8.64055e-07		Hmgn2	0		Nos3	0
Srsf7	8.64055e-07		Hspb9	0		Sesn1	0
Gm4907	9.60061e-07		A_30_P01026271	0		ENSMUST00000032909	0
AA467197	9.60061e-07		Gnaz	0		Tnip1	0
NAP114265-1	9.60061e-07		Tspan18	0		Ncs1	0
Siglec5	9.60061e-07		Ccdc43	0		1100001G20Rik	0
NAP113769-1	9.60061e-07		A_30_P01020495	0		Man2a1	0
A_30_P01019163	9.60061e-07		A_30_P01021718	0		1810029B16Rik	0
Icam1	1.15207e-06		BC060267	0		Rhbdf2	0
A_30_P01032347	1.15207e-06		ENSMUST00000066505	0		Gbp2	0
Eif4e3	1.15207e-06		Aldh3a1	0		Socs3	0
H2-Ab1	1.15207e-06		Prkar1b	0		Efcab4a	0
Ptprb	1.15207e-06		Trmu	0		Hdac2	0
Pdlim5	1.15207e-06		Slc1a5	0		Tuba1c	0
Cd300a	1.15207e-06		XM_001481045	0		Galk2	0
D230018H15Rik	1.15207e-06		Gm3798	0		Tfrc	0
A_30_P01027194	1.15207e-06		Gm527	0		B4galt5	0
Ltb4r1	1.15207e-06		Nupl2	0		Cd300lf	0
Mpeg1	1.15207e-06		4932431P20Rik	0		Zmym1	0
A_30_P01023704	1.15207e-06		Vwa1	0		Batf2	0
Rad51l1	1.15207e-06		ENSMUST00000104905	0		Fas	0
A_30_P01020166	1.15207e-06		Epor	0		Myadml2	0
A_30_P01023494	1.15207e-06		Myo18b	0		Ercc6l	0
A_30_P01022668	1.15207e-06		Pogk	0		Cd55	0
Ly9	1.15207e-06		A_30_P01031926	0		Nup50	0
Rtn4rl1	1.15207e-06		A_30_P01025488	0		Mif	0
9630025I21Rik	1.15207e-06		A_30_P01018632	0		Acap1	0
Gm15361	1.15207e-06		Nap1l1	0		Il1a	0
Ptger3	1.15207e-06		A_30_P01021768	0		Ahctf1	0
Slc2a9	1.15207e-06		BC027231	0		Cand2	0
Srsf1	1.15207e-06		Slc27a5	0		Axl	0
H60b	1.15207e-06		Anks3	0		Arid4a	0
Sema6b	1.15207e-06		Arhgap5	0		Igtp	0
Gbp9	1.15207e-06		Pilrb2	0		Pa2g4	0
Uros	1.15207e-06		A_30_P01022742	0		2210406H18Rik	0
Zfp846	1.15207e-06		A_30_P01031737	0		Anxa1	0
Rrad	1.15207e-06		Mmrn2	0		Uchl5	0
A_30_P01031627	1.24808e-06		Nr4a2	0		Batf	0
Ltbp4	1.24808e-06		Gzma	0		Csf1	0
Apol9a	1.24808e-06		A_30_P01025315	0		Snrpd1	0
Zfp599	1.24808e-06		Zfp277	0		Col14a1	0
Inhba	1.24808e-06		ENSMUST00000056413	0		Gfod2	0
A_55_P2182939	1.24808e-06		A_30_P01021303	0		C85492	0
Efna1	1.24808e-06		Gm6616	0		Tnf	0
Ccdc64	1.24808e-06		Ermap	0		Vegfc	1.55909e-07
Rab44	1.24808e-06		Cpd	0		5830416P10Rik	1.55909e-07
Crtc2	1.24808e-06		Trio	0		Clec4a1	1.55909e-07
LOC100047012	1.24808e-06		Astn2	0		Pilrb2	1.55909e-07
Zfp113	1.24808e-06		Cd209d	0		Irf2	1.55909e-07
6720422M22Rik	1.24808e-06		A_30_P01022322	0		Zfp444	1.55909e-07
A_55_P2077671	1.24808e-06		Ick	0		Cchcr1	1.55909e-07
Gda	1.24808e-06		A_30_P01020001	0		Fabp3	1.55909e-07
A_30_P01021373	1.24808e-06		NAP058895-1	0		Tnfrsf14	1.55909e-07
Cav2	1.24808e-06		Adal	0		Pxmp2	1.55909e-07
A_30_P01021193	1.24808e-06		Ltbp4	0		Gm12551	1.55909e-07
Eif4ebp1	1.24808e-06		A_30_P01030971	0		Pmf1	1.55909e-07
Zfp637	1.34409e-06		Trpm6	0		Prrg1	1.55909e-07
A_30_P01032906	1.34409e-06		Ina	0		Mybpc3	1.55909e-07
Htatip2	1.34409e-06		A_55_P2020502	0		Praf2	1.55909e-07
Rab3ip	1.34409e-06		Prkrir	0		Klf13	1.55909e-07
Ola1	1.34409e-06		Il27ra	0		Urm1	1.55909e-07
Stx1a	1.34409e-06		Dpf1	0		NAP059649-1	1.55909e-07
Pds5b	1.34409e-06		A_30_P01032561	0		ENSMUST00000098265	1.55909e-07
St8sia4	1.34409e-06		ENSMUST00000077776	0		Slc11a2	1.55909e-07
H2-M3	1.34409e-06		Pfkp	0		Nanos1	1.55909e-07
Mtif3	1.44009e-06		Umodl1	0		H2-Q2	1.55909e-07
I830127L07Rik	1.44009e-06		Galm	0		Gale	1.55909e-07
A_30_P01029882	1.44009e-06		Slc25a34	0		Lrdd	1.55909e-07
C87436	1.44009e-06		Hps1	0		N4bp1	1.55909e-07
Crispld2	1.44009e-06		Prc1	0		Tbc1d10c	1.55909e-07
Igsf10	1.44009e-06		Dbn1	0		Nup210	1.55909e-07
BC020535	1.44009e-06		Lrrc8c	0		Dnahc2	1.55909e-07
A_30_P01022349	1.5361e-06		A_30_P01022204	0		Tnfsf9	1.55909e-07
Pyhin1	1.5361e-06		Guf1	0		Bspry	1.55909e-07
Ass1	1.5361e-06		A_30_P01019535	0		Gm5595	1.55909e-07
Gtf2h3	1.5361e-06		AK138853	0		Srsf1	1.55909e-07
A_30_P01020317	1.5361e-06		NAP111351-1	0		B130055M24Rik	1.55909e-07
Klhl15	1.5361e-06		Dnajc21	0		Ikbip	1.55909e-07
A_30_P01023067	1.5361e-06		Bmp7	0		Ipcef1	1.55909e-07
Mbd4	1.5361e-06		Isg15	0		Slc26a11	1.55909e-07
Rasgrp1	1.5361e-06		ENSMUST00000109798	0		Snrpd2	1.55909e-07
Slc39a4	1.5361e-06		A_30_P01021566	0		Tap1	1.55909e-07
A_30_P01023584	1.5361e-06		Oas1e	0		Cenpq	1.55909e-07
M97158	1.5361e-06		Bok	0		Zfp637	3.11818e-07
ENSMUST00000093768	1.5361e-06		Tubb2b	0		Rbms1	3.11818e-07
Chpf2	1.5361e-06		A_30_P01027459	0		Ptprcap	3.11818e-07
Ap3s1	1.6321e-06		Serpinb6c	0		G2e3	3.11818e-07
Tmem177	1.6321e-06		A_30_P01033219	0		Dgat2	3.11818e-07
AA408296	1.6321e-06		Enpp1	0		D10627	3.11818e-07
Iffo1	1.6321e-06		Rem1	0		Fdps	3.11818e-07
Cd300lb	1.6321e-06		LOC100046124	0		Gpr183	3.11818e-07
A_30_P01022806	1.6321e-06		Ascl2	0		AI607873	3.11818e-07
Tgoln2	1.6321e-06		ENSMUST00000059032	0		Slc9a3r2	3.11818e-07
Donson	1.6321e-06		1700056E22Rik	0		Pdxk	3.11818e-07
A_30_P01029299	1.6321e-06		2210408I21Rik	0		Mphosph6	3.11818e-07
Ddc	1.72811e-06		Ralgps1	0		A_55_P2074381	4.67727e-07
Pwwp2b	1.72811e-06		Naa16	0		St5	4.67727e-07
Zscan18	1.72811e-06		Bcl3	0		Atp6v1a	4.67727e-07
Jam2	1.72811e-06		A_30_P01019249	0		5730590G19Rik	4.67727e-07
H2-Ab1	1.72811e-06		A_55_P2173066	0		Sox17	4.67727e-07
Lef1	1.72811e-06		Ppp5c	0		Rnf144b	4.67727e-07
NAP059962-1	1.72811e-06		ENSMUST00000086195	0		A_30_P01021447	4.67727e-07
Aqp11	1.72811e-06		Kif23	0		Rpl35a	4.67727e-07
Arhgap15	1.72811e-06		A_30_P01029869	0		BC037704	4.67727e-07
A_30_P01023440	1.72811e-06		LOC100048414	0		A_30_P01028673	4.67727e-07
Bola1	1.82412e-06		Hopx	0		Anxa11	4.67727e-07
Arap3	1.82412e-06		ENSMUST00000085076	0		Gzma	4.67727e-07
Cxcl12	1.82412e-06		Fbxo30	0		NAP111351-1	4.67727e-07
Gm3696	1.92012e-06		Ppih	0		4930430F08Rik	4.67727e-07
Purg	1.92012e-06		Ndc80	0		Zkscan4	4.67727e-07
H2afx	1.92012e-06		A_30_P01019829	0		Rnaseh2a	4.67727e-07
Pnpla6	1.92012e-06		4930430F08Rik	0		Mgst1	4.67727e-07
Elp4	2.01613e-06		ENSMUST00000072583	0		Serpine1	4.67727e-07
Lsr	2.01613e-06		Peg13	0		NAP002856-002	4.67727e-07
Rab37	2.01613e-06		Gnb1l	0		Pcbd1	4.67727e-07
Phlda3	2.11214e-06		Tbx6	0		Ppcs	4.67727e-07
Trpv4	2.11214e-06		Acrbp	0		Igfbp4	4.67727e-07
Gm16372	2.11214e-06		Pknox1	0		Tmem82	4.67727e-07
1810032O08Rik	2.11214e-06		A_55_P2157483	0		2210411K11Rik	4.67727e-07
Hp	2.11214e-06		Rai14	0		Nhsl2	4.67727e-07
Fyn	2.11214e-06		ENSMUST00000059474	0		Serpinf1	4.67727e-07
Cml1	2.11214e-06		Nlrc4	0		B230354K17Rik	4.67727e-07
A_30_P01031621	2.11214e-06		Crtap	0		Zfp3	4.67727e-07
A_30_P01019468	2.11214e-06		ENSMUST00000111760	0		Cep68	4.67727e-07
Cldn11	2.11214e-06		Col27a1	0		Gpr77	4.67727e-07
Anxa1	2.20814e-06		Rapgef6	0		Camkk1	4.67727e-07
A_30_P01030104	2.30415e-06		Gm8995	0		A_30_P01017475	4.67727e-07
Tnfsf13b	2.30415e-06		Pecam1	0		Bola3	4.67727e-07
Engase	2.30415e-06		Ddx59	0		Stbd1	4.67727e-07
Gsr	2.30415e-06		Chst10	0		Hjurp	4.67727e-07
Zfp64	2.30415e-06		A_30_P01022956	0		A_30_P01027919	4.67727e-07
NAP059649-1	2.30415e-06		Cct6b	0		Sp140	4.67727e-07
Ckmt1	2.30415e-06		A_30_P01017803	0		Ttc28	4.67727e-07
Atf7	2.30415e-06		Slc2a5	0		Gm2587	4.67727e-07
Kif20a	2.30415e-06		A_30_P01022684	0		Gadd45b	4.67727e-07
ENSMUST00000115934	2.40015e-06		A_30_P01022639	0		A_30_P01028367	4.67727e-07
Gemin4	2.40015e-06		Cnih2	0		Gsr	4.67727e-07
A_30_P01029448	2.40015e-06		Sall4	0		Zfp148	4.67727e-07
Hmgb1	2.40015e-06		Asah2	0		Scn1b	4.67727e-07
A_30_P01028794	2.49616e-06		A_30_P01020829	0		Samd9l	4.67727e-07
Gm2695	2.49616e-06		Gm13262	0		Hn1l	4.67727e-07
Acvr1b	2.49616e-06		Zkscan4	0		Kpna2	4.67727e-07
Klkb1	2.49616e-06		A_30_P01024283	0		Emb	4.67727e-07
Fuca2	2.59217e-06		A_30_P01019011	0		H2-Oa	4.67727e-07
Cp	2.68817e-06		A_30_P01029326	0		Opn3	4.67727e-07
Mybpc3	2.68817e-06		Ccdc8	0		Nudt1	4.67727e-07
A_30_P01028031	2.68817e-06		Col1a1	0		Ano8	4.67727e-07
Gm1973	2.68817e-06		Gm5422	0		Lef1	4.67727e-07
Rps6kc1	2.78418e-06		2009-09-01	0		Nid2	4.67727e-07
Tfrc	2.78418e-06		LOC100233175	0		Poc1a	4.67727e-07
Gnl3	2.78418e-06		A_30_P01021061	0		Tubgcp5	4.67727e-07
Jam2	2.78418e-06		A_55_P2071846	0		Shmt1	4.67727e-07
H2-DMa	2.78418e-06		A_30_P01031380	0		Tmem176b	4.67727e-07
Pmepa1	2.78418e-06		A_30_P01031461	0		A_55_P2056615	4.67727e-07
Susd4	2.88018e-06		AW556556	0		Ppm1e	4.67727e-07
Cd40	2.97619e-06		A_30_P01021924	0		Sall2	4.67727e-07
4930426L09Rik	3.0722e-06		Gm5316	0		A_30_P01022624	4.67727e-07
Sgms1	3.1682e-06		A_30_P01027987	0		LOC100044874	4.67727e-07
Lca5	3.1682e-06		Gm4944	0		Eif1ax	4.67727e-07
Trp53i13	3.1682e-06		A_30_P01029124	0		Etv4	4.67727e-07
Insig2	3.1682e-06		Zfp423	0		Olfml2b	4.67727e-07
ENSMUST00000100486	3.1682e-06		A_55_P1967483	0		Ikzf1	4.67727e-07
A630033H20Rik	3.36022e-06		A_30_P01032135	0		Epb4.1l5	4.67727e-07
Ppm1k	3.36022e-06		Ints3	0		B3galt5	4.67727e-07
6330409N04Rik	3.36022e-06		Gon4l	0		Kif7	4.67727e-07
A_30_P01026161	3.36022e-06		Gm10294	0		Atad5	4.67727e-07
Timm8a1	3.45622e-06		Cstf1	0		Senp8	4.67727e-07
A_30_P01018688	3.45622e-06		A_30_P01021243	0		Mmab	4.67727e-07
A_30_P01019834	3.45622e-06		NAP000479-001	0		BC006779	4.67727e-07
Cmc1	3.45622e-06		Arl9	0		Shq1	4.67727e-07
Mfsd2a	3.64823e-06		Cldn7	0		Aqp11	4.67727e-07
Adora2b	3.64823e-06		9330195I24Rik	0		ENSMUST00000110229	4.67727e-07
Sytl1	3.64823e-06		Gm2219	0		H2-Eb1	4.67727e-07
Prss36	3.64823e-06		A_30_P01020789	0		Rnase6	4.67727e-07
Fignl1	3.74424e-06		A_30_P01031914	0		Ahcy	4.67727e-07
A430084P05Rik	3.84025e-06		Tbx6	0		Fgf13	4.67727e-07
Gm3604	3.84025e-06		Zfp59	0		Bmp1	4.67727e-07
Mrgpra2a	3.84025e-06		Trim2	0		A_55_P2090394	4.67727e-07
Fam32a	3.84025e-06		Gm7180	0		Slfn2	4.67727e-07
Efcab4a	3.84025e-06		A_30_P01023262	0		Ints4	4.67727e-07
Ramp3	4.12826e-06		A_30_P01030254	0		A_30_P01028447	4.67727e-07
Serpinb10-ps	4.12826e-06		Med23	0		Gvin1	4.67727e-07
A_30_P01018558	4.12826e-06		Fam124b	0		Il10	4.67727e-07
Skp2	4.22427e-06		Ephb6	0		Mtus1	4.67727e-07
Gm3932	4.22427e-06		Osgin1	0		LOC100047698	4.67727e-07
Tbc1d4	4.22427e-06		Psme2	0		Gmeb2	4.67727e-07
Retnlg	4.22427e-06		Fam35a	0		Zcchc14	4.67727e-07
NAP103155-1	4.32028e-06		A_30_P01031624	0		Exo1	4.67727e-07
Clec4b1	4.32028e-06		A_30_P01022761	0		Fam26f	4.67727e-07
Tyw3	4.41628e-06		ENSMUST00000077457	0		Gm10268	4.67727e-07
Lcp2	4.41628e-06		Nes	0		Plk1	4.67727e-07
BC038328	4.41628e-06		Bag2	0		Usp1	4.67727e-07
A_30_P01033464	4.41628e-06		Cdkl3	0		Mrpl28	4.67727e-07
Cldn5	4.41628e-06		Mertk	0		Sema4b	6.23636e-07
Banp	4.41628e-06		Hmgcr	0		Zfp646	6.23636e-07
A_30_P01025564	4.41628e-06		A_30_P01023294	0		Gm4080	6.23636e-07
Fam114a1	4.41628e-06		Tnfsf12-Tnfsf13	0		LOC100045212	6.23636e-07
7120451J01Rik	4.41628e-06		Frmd4a	0		Txnrd1	6.23636e-07
LOC100046186	4.41628e-06		Gm13141	0		Cd180	6.23636e-07
Pik3r3	4.51229e-06		A_55_P2003492	0		A_30_P01023209	6.23636e-07
Mmp8	4.51229e-06		Timeless	0		Ubxn2b	6.23636e-07
Rasl12	4.7043e-06		ENSMUST00000098351	0		Abcg1	6.23636e-07
Unc93a	4.89631e-06		2004-09-01	0		Psd3	6.23636e-07
Syngr1	4.89631e-06		A_30_P01030720	0		Msr1	6.23636e-07
Pigh	4.89631e-06		A_30_P01027700	0		Cdc42se1	6.23636e-07
A_30_P01032537	4.89631e-06		A_30_P01020487	0		Slc10a6	6.23636e-07
Ltbp4	4.99232e-06		BC068233	0		Lfng	6.23636e-07
NAP068456-1	4.99232e-06		Rhof	0		Ptprb	6.23636e-07
NAP060970-1	4.99232e-06		Gjb6	0		Zfp661	6.23636e-07
A_30_P01033207	5.28034e-06		Gm2717	0		Rad51ap1	6.23636e-07
Nsf	5.28034e-06		Slc13a2	0		Spns3	6.23636e-07
9930014A18Rik	5.28034e-06		Gabrd	0		Gcat	6.23636e-07
Tbc1d2	5.28034e-06		A_30_P01027161	0		Fam46b	6.23636e-07
Il4ra	5.28034e-06		A_30_P01032382	0		Mtif3	6.23636e-07
Gm10638	5.28034e-06		Arl11	0		Snrpd2	6.23636e-07
Cdc42ep1	5.28034e-06		A_30_P01019104	0		Wbp5	6.23636e-07
Gm7160	5.28034e-06		Mmab	0		Gpr31c	6.23636e-07
Cenpk	5.28034e-06		NAP114803-1	0		ENSMUST00000116120	6.23636e-07
Ahnak	5.28034e-06		Pdk3	0		Ubl4	6.23636e-07
Akap1	5.28034e-06		Fndc4	0		Adssl1	6.23636e-07
Cd300e	5.28034e-06		Stx11	0		A_55_P2187034	6.23636e-07
ENSMUST00000101005	5.28034e-06		Abi2	0		Cntln	6.23636e-07
Sv2a	5.28034e-06		A_30_P01031903	0		A_30_P01029269	6.23636e-07
Tmem44	5.28034e-06		A_30_P01029996	0		Efna1	6.23636e-07
Gm5141	5.28034e-06		Vps54	0		Ushbp1	6.23636e-07
Cd300ld	5.28034e-06		Sf3b4	0		E130306D19Rik	6.23636e-07
Clic4	5.28034e-06		Pcnxl3	0		Gm2016	6.23636e-07
Sykb	5.37634e-06		Mettl8	0		1700001P01Rik	6.23636e-07
EG626095	5.37634e-06		Gm11270	0		Kpna2	6.23636e-07
Zfp790	5.37634e-06		Tram1	0		Nanos1	6.23636e-07
Eif2s3x	5.37634e-06		Exd2	0		Nos3	6.23636e-07
Mrgpra2b	5.37634e-06		Mapk1ip1l	0		Uckl1	6.23636e-07
A_55_P2157788	5.37634e-06		A_30_P01023269	0		A_30_P01023704	6.23636e-07
Dock4	5.37634e-06		Gm5848	0		Sun1	6.23636e-07
Coq10b	5.47235e-06		ENSMUST00000035012	0		Sox4	6.23636e-07
Sspn	5.47235e-06		A_30_P01026329	0		A_30_P01028209	6.23636e-07
Prr5l	5.47235e-06		A_30_P01027659	0		Eef1g	6.23636e-07
ENSMUST00000021325	5.47235e-06		Kcne1l	0		Myadml2	6.23636e-07
NAP093863-001	5.47235e-06		Bsdc1	0		Chst8	6.23636e-07
Anln	5.56836e-06		Acss2	0		A_30_P01023494	6.23636e-07
H2-T24	5.66436e-06		A_30_P01026279	0		Zfp113	6.23636e-07
Plac8	5.66436e-06		Ap2a2	0		Prpf40b	6.23636e-07
A530032D15Rik	5.66436e-06		Wscd1	0		Nfil3	6.23636e-07
6720457D02Rik	5.66436e-06		Med9	0		Asb10	6.23636e-07
Foxf2	5.66436e-06		Slc25a35	0		Ece2	6.23636e-07
LOC100046040	5.76037e-06		Usp24	0		Ccl7	6.23636e-07
Cxcr3	5.76037e-06		Psmd9	0		Kctd2	6.23636e-07
Zfp318	5.76037e-06		Hat1	0		A_30_P01020075	6.23636e-07
Rnaseh2a	5.76037e-06		Sh3bp4	0		A_30_P01018060	6.23636e-07
AU041133	5.76037e-06		Casc1	0		6530402F18Rik	6.23636e-07
Fabp4	5.76037e-06		Wdr70	0		Nasp	6.23636e-07
Lage3	5.95238e-06		A_30_P01022134	0		A_30_P01021644	6.23636e-07
Klf12	5.95238e-06		A_55_P2159595	0		H2-Aa	6.23636e-07
A_30_P01030158	5.95238e-06		A_30_P01019302	0		Cd69	6.23636e-07
Fbxo5	5.95238e-06		BC023969	0		NAP113769-1	6.23636e-07
Arntl	5.95238e-06		Tmem80	0		A_55_P2157788	6.23636e-07
4833411C07Rik	5.95238e-06		Sult2b1	0		Ak1	6.23636e-07
Isca1	6.04839e-06		Gm15800	0		Ptpla	6.23636e-07
Gas7	6.04839e-06		Zcchc12	0		Zfp235	6.23636e-07
C230072F16Rik	6.04839e-06		Olfr1443	0		Ptger3	6.23636e-07
A_30_P01024414	6.04839e-06		A_55_P1962707	0		Traf6	6.23636e-07
Clec4n	6.04839e-06		Phrf1	0		4933431K14Rik	6.23636e-07
Cdkn1b	6.14439e-06		Hal	0		Il17ra	6.23636e-07
Zfp612	6.14439e-06		Gm12618	0		Gpr153	6.23636e-07
A_30_P01023118	6.33641e-06		Gm5488	0		9830001H06Rik	6.23636e-07
Tha1	6.43241e-06		Vps13d	0		Zbtb46	6.23636e-07
4933403G14Rik	6.43241e-06		Nde1	0		Gm4455	6.23636e-07
Kif22	6.43241e-06		C5ar1	0		NAP096647-001	6.23636e-07
A_30_P01026107	6.52842e-06		A_30_P01032164	0		A_30_P01022779	6.23636e-07
Arnt	6.52842e-06		TC1653743	0		Mobkl2c	6.23636e-07
1110034G24Rik	6.52842e-06		A_30_P01017659	0		Ptprb	6.23636e-07
Tapbpl	6.52842e-06		Coro2b	0		A_55_P2043531	6.23636e-07
Gm5918	6.52842e-06		A_30_P01019486	0		Gm4387	6.23636e-07
Cd300lf	6.52842e-06		Pgap1	0		Pdgfrb	6.23636e-07
Kcnq1	6.52842e-06		Peg12	0		4930427A07Rik	6.23636e-07
2410017P07Rik	6.62442e-06		Stard8	0		Socs2	6.23636e-07
Asprv1	6.62442e-06		2310007L24Rik	0		Rnaseh2a	6.23636e-07
Rai14	6.62442e-06		Ydjc	0		A_30_P01021373	6.23636e-07
A_30_P01028152	6.62442e-06		Zfp384	0		Xrcc2	6.23636e-07
Ocln	6.62442e-06		Bcl11a	0		NAP114346-1	6.23636e-07
A_30_P01026205	6.81644e-06		Polr3a	0		Ifitm3	6.23636e-07
A_30_P01025321	6.81644e-06		A_30_P01022535	0		A_30_P01033525	7.79545e-07
Anxa2	6.81644e-06		Tmem168	0		Eny2	7.79545e-07
Ppic	6.91244e-06		A_30_P01029780	0		Tiparp	7.79545e-07
C130039O16Rik	6.91244e-06		A_30_P01021608	0		4930469K13Rik	7.79545e-07
A_30_P01022168	6.91244e-06		Obsl1	0		Orc2l	7.79545e-07
Mum1	6.91244e-06		ENSMUST00000047706	0		Ap3m1	7.79545e-07
NAP113691-1	6.91244e-06		D0H4S114	0		Pyhin1	7.79545e-07
C3	6.91244e-06		A_30_P01022969	0		Il1rap	7.79545e-07
Ccnf	6.91244e-06		ENSMUST00000115803	0		Ick	7.79545e-07
Pdxk	6.91244e-06		ENSMUST00000095575	0		ENSMUST00000059032	7.79545e-07
Srl	6.91244e-06		Dcaf17	0		Mettl8	7.79545e-07
Ucp1	6.91244e-06		Ulbp1	0		Oas1b	7.79545e-07
A_30_P01026385	7.00845e-06		Zbtb20	0		Pdxk	7.79545e-07
Lrrc8c	7.00845e-06		A_30_P01026079	0		C130045F17Rik	7.79545e-07
Socs5	7.00845e-06		A_30_P01031171	0		Ift81	7.79545e-07
Phf15	7.00845e-06		D930026N18Rik	0		ENSMUST00000097524	7.79545e-07
Itpr1	7.00845e-06		Mthfsd	0		Pion	7.79545e-07
Fam196a	7.00845e-06		A_30_P01024841	0		Pim2	7.79545e-07
Eid3	7.00845e-06		A_30_P01029790	0		Ttyh2	7.79545e-07
A_55_P2074081	7.00845e-06		Hmgn2l6	0		4933407C03Rik	7.79545e-07
A_30_P01033325	7.00845e-06		A_30_P01032081	0		Pcdhb22	7.79545e-07
A_30_P01024529	7.00845e-06		Zfp161	0		Slamf8	7.79545e-07
A_30_P01027120	7.00845e-06		A_30_P01032245	0		A_55_P1974593	7.79545e-07
1100001G20Rik	7.00845e-06		A_30_P01026438	0		Mt1	7.79545e-07
A_30_P01033159	7.00845e-06		ENSMUST00000026672	0		Iqgap1	7.79545e-07
ENSMUST00000118228	7.20046e-06		Scml4	0		Gle1	7.79545e-07
A_30_P01027827	7.48848e-06		ENSMUST00000063239	0		Cenpq	7.79545e-07
Gp9	7.48848e-06		A_55_P1999078	0		Vmn2r-ps134	7.79545e-07
A_30_P01025309	7.48848e-06		Fam189b	0		Gm5595	7.79545e-07
Hnmt	7.58449e-06		Rundc2a	0		Slc9a3r2	7.79545e-07
Tppp	7.7765e-06		Erlec1	0		Tcf12	7.79545e-07
Tgfb1i1	7.8725e-06		LOC100045292	0		Zfp781	7.79545e-07
Slamf9	7.8725e-06		Psd	0		Zbtb3	7.79545e-07
Gm14762	7.8725e-06		Dab2	0		5730471H19Rik	7.79545e-07
Nmd3	7.8725e-06		Fbxw10	0		Vat1	7.79545e-07
A_30_P01030869	7.8725e-06		ENSMUST00000105072	0		Grhl1	7.79545e-07
Col18a1	7.8725e-06		A_30_P01030677	0		Ppat	7.79545e-07
Zfp111	7.8725e-06		Psd3	0		Zbtb38	7.79545e-07
Ksr1	7.96851e-06		Pir	0		Gm4951	7.79545e-07
Tbc1d2	7.96851e-06		Gm2066	0		A_55_P2156625	7.79545e-07
A_30_P01022208	7.96851e-06		Apol9a	0		Kpna2	7.79545e-07
Epas1	8.06452e-06		Islr2	0		Psip1	7.79545e-07
Ncrna00086	8.16052e-06		ENSMUST00000070897	0		Tle1	7.79545e-07
Clec7a	8.16052e-06		Plcb2	0		A730008H23Rik	7.79545e-07
6330409N04Rik	8.16052e-06		Cd59a	0		NAP111472-1	7.79545e-07
Carns1	8.16052e-06		Ufm1	0		6330409N04Rik	7.79545e-07
9030625A04Rik	8.35253e-06		Snap23	0		Sox17	7.79545e-07
Gm3430	8.35253e-06		A_30_P01021902	0		Rpap2	7.79545e-07
Spic	8.35253e-06		4931402H11Rik	0		A_30_P01019885	7.79545e-07
Slc25a10	8.35253e-06		Oas1c	0		Ssh1	7.79545e-07
Kif20b	8.35253e-06		A_30_P01019822	0		Rbl1	7.79545e-07
Abi2	8.44854e-06		BC032203	0		Armc2	7.79545e-07
Plvap	8.44854e-06		A_30_P01022191	0		A_55_P2109658	7.79545e-07
NAP094943-001	8.54455e-06		NAP102468-1	0		Tacc3	7.79545e-07
ENSMUST00000100730	8.64055e-06		Arhgap29	0		Fam120c	7.79545e-07
1810033B17Rik	8.64055e-06		Bnc2	0		1700029G01Rik	7.79545e-07
C130050O18Rik	8.64055e-06		A_30_P01024397	0		D2Ertd295e	7.79545e-07
Fzd6	8.64055e-06		Farp1	0		Nme4	7.79545e-07
Gm4453	8.64055e-06		A_30_P01030314	0		Map3k8	7.79545e-07
D9Ertd402e	8.64055e-06		Ankmy2	0		Tnfrsf22	7.79545e-07
Gm6334	8.73656e-06		A_55_P2106815	0		Cpxm1	7.79545e-07
Cstb	8.73656e-06		A_55_P2070131	0		Gm8013	7.79545e-07
Cd3d	8.83257e-06		Zfp879	0		Polr3g	7.79545e-07
Incenp	8.83257e-06		Mogat2	0		Svil	7.79545e-07
4833422F24Rik	8.92857e-06		Tmem164	0		Anln	7.79545e-07
A_30_P01028054	9.02458e-06		A930023M06Rik	0		Acat3	7.79545e-07
Umodl1	9.3126e-06		A_30_P01017811	0		4930506M07Rik	7.79545e-07
Efnb1	9.3126e-06		Cyp4f17	0		A_30_P01029513	7.79545e-07
A_30_P01021884	9.3126e-06		Kpna6	0		ENSMUST00000100713	7.79545e-07
Rbm47	9.3126e-06		ENSMUST00000120034	0		Rbbp8	7.79545e-07
Gm5396	9.50461e-06		1700012D14Rik	0		Ly6g6c	7.79545e-07
Cbx2	9.50461e-06		A_30_P01028302	0		C920021A13	7.79545e-07
Zfp287	9.69662e-06		Ccnyl1	0		Plekhf1	7.79545e-07
H2-Q2	9.79263e-06		A_30_P01020348	0		Itgb7	7.79545e-07
Nbl1	1.00806e-05		Ipo8	0		Peci	7.79545e-07
Mapk6	1.01767e-05		A_30_P01030684	0		E130120F12Rik	7.79545e-07
9930014A18Rik	1.05607e-05		A_30_P01021806	0		Pkd1	7.79545e-07
Inpp5e	1.05607e-05		A_30_P01024948	0		Tulp3	7.79545e-07
A_30_P01020734	1.05607e-05		A_30_P01019634	0		Fam46c	7.79545e-07
Sdc4	1.05607e-05		Tsc22d1	0		ENSMUST00000105399	7.79545e-07
D10Bwg1070e	1.05607e-05		Il13ra1	0		Gabpb1	7.79545e-07
Ltf	1.05607e-05		Gch1	0		Mcm9	7.79545e-07
Map3k6	1.05607e-05		Naa50	0		2610015P09Rik	7.79545e-07
C430049B03Rik	1.05607e-05		Sacs	0		Lalba	7.79545e-07
A_30_P01027405	1.05607e-05		Cox6c	0		Foxn3	7.79545e-07
Slc25a30	1.05607e-05		Oas1b	0		St3gal4	7.79545e-07
Cd72	1.06567e-05		Gprc5c	0		Matr3	7.79545e-07
D330012F22Rik	1.06567e-05		3110067C02Rik	0		Ppapdc3	7.79545e-07
A_30_P01033574	1.06567e-05		ENSMUST00000120946	0		Rqcd1	7.79545e-07
BC018473	1.06567e-05		A_30_P01025429	0		Zik1	7.79545e-07
A_30_P01020724	1.06567e-05		Polr2c	0		Paqr4	7.79545e-07
Pla1a	1.08487e-05		A_30_P01022003	0		Cstf2	7.79545e-07
A_30_P01032135	1.08487e-05		Wdfy4	0		LOC620515	7.79545e-07
Pdxk	1.08487e-05		A_30_P01028373	0		Ctdsp1	7.79545e-07
Adap2	1.08487e-05		A_30_P01029661	0		NAP112908-1	7.79545e-07
ENSMUST00000015981	1.08487e-05		A_30_P01031817	0		Gltscr1	7.79545e-07
Aurka	1.08487e-05		Fgfr4	0		Trip13	7.79545e-07
Zfp329	1.08487e-05		Ficd	0		Gm6723	7.79545e-07
Itgal	1.08487e-05		A_30_P01033100	0		Smad6	7.79545e-07
Plp1	1.08487e-05		Fbxl22	0		Hist1h2ak	7.79545e-07
C3	1.08487e-05		Arnt	0		Galk2	7.79545e-07
Ttc23	1.09447e-05		Gm4653	0		Rabl2a	7.79545e-07
Ncrna00086	1.09447e-05		A2bp1	0		Thumpd1	7.79545e-07
Adrb2	1.09447e-05		Gm2922	0		Cd276	7.79545e-07
ENSMUST00000051301	1.09447e-05		Olfr1402	0		Gm16391	7.79545e-07
Cebpa	1.10407e-05		AU021092	0		Ptpre	7.79545e-07
Ap1s2	1.10407e-05		A_30_P01018374	0		Ptgs2	7.79545e-07
Trim37	1.10407e-05		Atp1b2	0		AB041803	7.79545e-07
Mmp15	1.11367e-05		Sephs1	0		Farp1	7.79545e-07
Fkbp1b	1.12327e-05		A_55_P2120303	0		Zc3h12c	7.79545e-07
A_30_P01024270	1.13287e-05		Msr1	0		Ptpn21	7.79545e-07
ENSMUST00000098265	1.14247e-05		Tcf19	0		Smyd3	7.79545e-07
A_55_P2121294	1.15207e-05		A_30_P01032146	0		9930111J21Rik1	7.79545e-07
AY324401	1.15207e-05		Ang3	0		Avpi1	7.79545e-07
Gm1966	1.17127e-05		A_30_P01032509	0		Cebpg	7.79545e-07
Rad51ap1	1.17127e-05		Ncl	0		Cd34	7.79545e-07
Gimap9	1.17127e-05		Rgag4	0		LOC100044439	9.35454e-07
2810468N07Rik	1.17127e-05		Tnfaip2	0		Nos1ap	9.35454e-07
2900057C01Rik	1.17127e-05		E030019B06Rik	0		A_30_P01033504	9.35454e-07
Hmg1l1	1.17127e-05		ENSMUST00000071458	0		Cdca8	9.35454e-07
Ogdh	1.17127e-05		Zfp82	0		9430076C15Rik	9.35454e-07
1700112E06Rik	1.17127e-05		A_30_P01019948	0		Ildr1	9.35454e-07
Pml	1.17127e-05		Serpini1	0		Hivep3	9.35454e-07
Nhlh1	1.17127e-05		Gm4987	0		A_30_P01026385	9.35454e-07
Stfa2l1	1.17127e-05		A_30_P01029584	0		Mmrn2	9.35454e-07
Enc1	1.17127e-05		A_30_P01033329	0		NAP058895-1	9.35454e-07
A_30_P01026185	1.18088e-05		Sct	0		Vgll4	9.35454e-07
Ngp	1.18088e-05		Sult1a1	0		Tsc22d1	9.35454e-07
A_30_P01027577	1.20008e-05		A_30_P01019537	0		A_55_P2120706	9.35454e-07
Tubb2b	1.20968e-05		A_30_P01025512	0		Hpse	9.35454e-07
Pcp4l1	1.20968e-05		Rwdd4a	0		8030453O22Rik	9.35454e-07
A_30_P01020899	1.20968e-05		A_30_P01025530	0		Gm5396	9.35454e-07
Slc9a3r2	1.20968e-05		Cdc42bpa	0		Gm5176	9.35454e-07
Itpkb	1.20968e-05		A_30_P01028695	0		Sgol1	9.35454e-07
Fam84b	1.21928e-05		A_30_P01021291	0		Zfp81	9.35454e-07
AK133228	1.21928e-05		A_30_P01029010	0		Zcchc7	9.35454e-07
ENSMUST00000110529	1.22888e-05		Dynll1	0		Ier5l	9.35454e-07
Bcar3	1.23848e-05		Inadl	0		A_55_P2167416	9.35454e-07
Card10	1.24808e-05		A_30_P01026312	0		Gpr137b	9.35454e-07
Tmem177	1.25768e-05		Srsf18	0		A_55_P2019190	9.35454e-07
Btbd6	1.25768e-05		Mapk6	0		A_30_P01022508	9.35454e-07
Lrrn3	1.25768e-05		Kcnd1	0		Timm8a1	9.35454e-07
A_30_P01023507	1.25768e-05		Rapgef5	0		ENSMUST00000071866	9.35454e-07
A_30_P01021604	1.25768e-05		Tfdp1	0		Scn2b	9.35454e-07
LOC100046124	1.27688e-05		Gm1966	0		Hmgn5	9.35454e-07
Kif26a	1.27688e-05		A_30_P01023007	0		A_55_P2004119	9.35454e-07
9430015G10Rik	1.28648e-05		Cpped1	0		Khnyn	9.35454e-07
NAP065213-1	1.28648e-05		Arid3b	0		Gpam	9.35454e-07
Fndc4	1.28648e-05		A_30_P01021210	0		Egln1	9.35454e-07
Gm4924	1.30568e-05		A_30_P01026022	0		A_30_P01030574	9.35454e-07
Ushbp1	1.30568e-05		A_30_P01023581	0		Zfp444	9.35454e-07
Ankrd28	1.30568e-05		Car15	0		Poc1a	9.35454e-07
A_55_P2131481	1.32488e-05		Slc35f1	0		Zfp826	9.35454e-07
ENSMUST00000117852	1.33449e-05		Susd3	0		Msr1	9.35454e-07
Tns1	1.33449e-05		Tubb5	0		Rad18	9.35454e-07
A_30_P01030134	1.33449e-05		Mgst1	0		Hmbs	9.35454e-07
Tpm4	1.35369e-05		Zfp319	0		Gm3806	9.35454e-07
Gm5068	1.37289e-05		Rasip1	0		A_55_P2187206	9.35454e-07
Zfp39	1.37289e-05		1190007I07Rik	0		A_30_P01030483	9.35454e-07
Kcp	1.38249e-05		A_30_P01022402	0		Dpep2	9.35454e-07
A_30_P01019033	1.38249e-05		A_30_P01019125	0		Nras	9.35454e-07
Ptprd	1.38249e-05		Tyw3	0		Gsn	9.35454e-07
Nos3	1.38249e-05		Epas1	0		Snap47	9.35454e-07
A_30_P01033124	1.39209e-05		Eno2	0		Cd44	9.35454e-07
Bche	1.39209e-05		E430029J22Rik	0		Cast	9.35454e-07
F830014O18Rik	1.40169e-05		Id1	0		Traf5	9.35454e-07
LOC100047028	1.40169e-05		Pex11c	0		Cass4	9.35454e-07
A_55_P2150224	1.41129e-05		Tsga14	0		Eif4g3	9.35454e-07
A_55_P2015304	1.41129e-05		A_30_P01031718	0		Foxp4	9.35454e-07
Itgb4	1.41129e-05		B4galt4	0		Sorl1	9.35454e-07
Batf2	1.41129e-05		ENSMUST00000100512	0		A_30_P01017626	9.35454e-07
A_30_P01031414	1.42089e-05		A_30_P01017880	0		Exoc6b	9.35454e-07
Tnfrsf18	1.44009e-05		Serpinf2	0		Cyp4f18	9.35454e-07
Ypel2	1.44009e-05		A_30_P01028681	0		Hmgb1	9.35454e-07
B130055M24Rik	1.44009e-05		Tmem156	0		Arl5c	9.35454e-07
Macrod2	1.47849e-05		A_55_P2120706	0		Slc22a15	9.35454e-07
A_30_P01019053	1.5265e-05		Lass6	0		Coq10b	9.35454e-07
Usp31	1.5457e-05		Rdh9	0		A_30_P01026145	9.35454e-07
A_30_P01020250	1.5457e-05		Stx3	0		Sdk1	9.35454e-07
LOC100044755	1.5457e-05		Cds2	0		1190005F20Rik	9.35454e-07
Kbtbd12	1.5457e-05		Itgam	0		Srsf7	9.35454e-07
Elovl7	1.5649e-05		Eif2ak4	0		Pprc1	1.09136e-06
ENSMUST00000101339	1.5649e-05		BC037034	0		ENSMUST00000091811	1.09136e-06
Xlr4a	1.5649e-05		Zfp386	0		A_30_P01033039	1.09136e-06
Prim1	1.5649e-05		Itgb3	0		Slc16a3	1.09136e-06
A_30_P01031735	1.5649e-05		Plvap	0		Tbx6	1.09136e-06
A_30_P01026776	1.6033e-05		Ghrl	0		Gch1	1.09136e-06
Chst1	1.6033e-05		Esr2	0		A_30_P01031709	1.09136e-06
NAP112984-1	1.6033e-05		Madcam1	0		Cfb	1.09136e-06
Lrrc3	1.64171e-05		AA415398	0		Golga1	1.09136e-06
A_30_P01029936	1.64171e-05		A_30_P01029233	0		Trim59	1.09136e-06
Dtymk	1.65131e-05		Tyro3	0		Aebp2	1.09136e-06
Mocos	1.66091e-05		Actb	0		Sipa1l1	1.09136e-06
Dok4	1.66091e-05		A_30_P01032612	0		2010002N04Rik	1.09136e-06
H2-T24	1.66091e-05		A430084P05Rik	0		Tspan13	1.09136e-06
AB041803	1.67051e-05		Nrsn2	0		Sigirr	1.09136e-06
D2Ertd295e	1.68011e-05		Gm347	0		Zbp1	1.09136e-06
A_30_P01032196	1.71851e-05		Gm4191	0		Wdr76	1.09136e-06
ENSMUST00000108336	1.71851e-05		A_30_P01027689	0		Card10	1.09136e-06
Gm5780	1.72811e-05		Kif24	0		A_30_P01023350	1.09136e-06
Psip1	1.73771e-05		A_30_P01026719	0		Zfp763	1.09136e-06
Aebp1	1.76651e-05		Dlx3	0		Snrpd2	1.09136e-06
Tnfsf12	1.76651e-05		A_30_P01025921	0		Pde12	1.09136e-06
Cxcr4	1.76651e-05		A_30_P01029782	0		Cdt1	1.09136e-06
Synm	1.76651e-05		Pdxk	0		Ezh1	1.09136e-06
Syde1	1.76651e-05		Gpc1	0		Slc16a3	1.09136e-06
Galc	1.77611e-05		C130045F17Rik	0		NAP111074-1	1.09136e-06
A_30_P01031483	1.78571e-05		Ube2g1	0		Gm2991	1.09136e-06
BC026513	1.79531e-05		A_30_P01018294	0		Tuft1	1.09136e-06
Saa1	1.79531e-05		St6galnac6	0		A_30_P01021884	1.09136e-06
Gpr97	1.79531e-05		A_30_P01022396	0		NAP019092-001	1.09136e-06
AW146154	1.81452e-05		A_30_P01022199	0		A_55_P2077185	1.09136e-06
A_30_P01026127	1.83372e-05		Fmo5	0		Atf7	1.09136e-06
ENSMUST00000098605	1.84332e-05		A_30_P01023885	0		Siglece	1.09136e-06
Fosl2	1.84332e-05		Sod3	0		Marco	1.09136e-06
Rnase10	1.84332e-05		Matn4	0		A_30_P01026520	1.09136e-06
Epha2	1.86252e-05		A_30_P01019320	0		Spata2L	1.09136e-06
A_30_P01021778	1.87212e-05		A_30_P01032240	0		Map3k5	1.09136e-06
Pde12	1.87212e-05		Rsrc2	0		AB041803	1.09136e-06
Cacna1s	1.87212e-05		Mmd	0		Tgfb1i1	1.24727e-06
Nanp	1.89132e-05		A_30_P01033298	0		Eif4e3	1.24727e-06
Tfrc	1.89132e-05		Ddr1	0		Vasn	1.24727e-06
Gm15365	1.90092e-05		Dnaja4	0		Prkca	1.24727e-06
A_30_P01027245	1.90092e-05		4933405E24Rik	0		Rps8	1.24727e-06
Hdac9	1.92012e-05		A_30_P01032939	0		Phlda1	1.24727e-06
A_55_P1993390	1.93932e-05		A_30_P01020307	0		B230120H23Rik	1.24727e-06
Cd5	1.94892e-05		Ccl19	0		Itga5	1.24727e-06
Gyk	1.95853e-05		Npc1	0		Neurl4	1.24727e-06
Gm12250	1.96813e-05		A_30_P01024230	0		Stk35	1.24727e-06
A_30_P01028799	1.98733e-05		9530053H05Rik	0		A430046D13Rik	1.24727e-06
Sult2b1	1.98733e-05		A_30_P01025048	0		Ppp2r5d	1.24727e-06
Myo1d	1.98733e-05		Wdr31	0		A_30_P01021240	1.24727e-06
4930578N16Rik	1.98733e-05		Rnf41	0		BC021767	1.24727e-06
Zfp113	1.98733e-05		5430427O19Rik	0		Cks1b	1.24727e-06
Gsdmc4	1.99693e-05		Mog	0		A_30_P01022109	1.24727e-06
A_30_P01021971	2.00653e-05		A_30_P01027268	0		Cit	1.24727e-06
A_30_P01022866	2.04493e-05		Ptrf	0		Pilra	1.24727e-06
Fbxo30	2.05453e-05		ENSMUST00000108098	0		Cntln	1.24727e-06
E2f6	2.08333e-05		ENSMUST00000121778	0		Sytl1	1.24727e-06
Irf6	2.10253e-05		A_30_P01027501	0		ENSMUST00000089635	1.24727e-06
Foxc1	2.10253e-05		A_30_P01030246	0		BE288493	1.24727e-06
Fam26f	2.15054e-05		Afmid	0		Akap1	1.24727e-06
A430046D13Rik	2.16974e-05		A_30_P01020491	0		Xpo1	1.24727e-06
Gm13770	2.17934e-05		A_30_P01020039	0		A_30_P01027242	1.24727e-06
Smug1	2.18894e-05		Lepr	0		Gdf15	1.24727e-06
Dynll2	2.18894e-05		BC065397	0		LOC100039402	1.24727e-06
Gm4130	2.18894e-05		Ppat	0		2810408I11Rik	1.24727e-06
Klhl13	2.18894e-05		Ddx5	0		A_30_P01026381	1.24727e-06
D2Ertd750e	2.19854e-05		A_55_P2093014	0		Zfp846	1.24727e-06
Btbd9	2.19854e-05		NAP059069-1	0		Msrb2	1.24727e-06
ENSMUST00000097643	2.19854e-05		Skp2	0		Gm10406	1.55909e-06
Rhpn2	2.20814e-05		Cabp5	0		Elmo1	1.55909e-06
Zbtb3	2.20814e-05		5730414N17Rik	0		A_30_P01029095	1.55909e-06
Myadml2	2.21774e-05		Sft2d3	0		Trmt12	1.55909e-06
Ms4a4b	2.22734e-05		A_30_P01024661	0		Sephs1	1.55909e-06
Crip2	2.22734e-05		Cks1b	0		A_30_P01022695	1.55909e-06
A_30_P01031709	2.26575e-05		A_30_P01021141	0		A_55_P2097820	1.55909e-06
Tpd52l1	2.26575e-05		Slc9a1	0		0610009L18Rik	1.55909e-06
Hey1	2.27535e-05		Etv3	0		A_55_P2108483	1.55909e-06
L1td1	2.29455e-05		Cep76	0		Lhfpl2	1.55909e-06
Ephb4	2.29455e-05		2900076A07Rik	0		Ehd2	1.55909e-06
Rab37	2.29455e-05		Vwf	0		Llgl2	1.55909e-06
Epn2	2.30415e-05		LOC100047896	0		Gm10638	1.55909e-06
A_30_P01029718	2.30415e-05		Gm2388	0		A_30_P01027637	1.55909e-06
Zfp41	2.32335e-05		A_30_P01030550	0		ENSMUST00000051301	1.55909e-06
Mdm1	2.33295e-05		Nme1	0		Ipo11	1.55909e-06
Ppat	2.34255e-05		Csrp1	0		Cxcl12	1.55909e-06
Orc6l	2.36175e-05		Kctd21	0		Gins3	1.55909e-06
NAP062435-1	2.36175e-05		A_30_P01020053	0		A_30_P01021778	1.55909e-06
Rsad2	2.36175e-05		Serinc4	0		ENSMUST00000090257	1.55909e-06
Myo1b	2.36175e-05		3110082I17Rik	0		Sap30	1.55909e-06
Vav3	2.38095e-05		Nrn1	0		Hist1h3i	1.55909e-06
Rrs1	2.38095e-05		Gng12	0		Asns	1.55909e-06
S100a8	2.38095e-05		A_30_P01032602	0		Slc1a5	1.55909e-06
A_30_P01027969	2.40015e-05		ENSMUST00000070500	0		Ece1	1.55909e-06
ENSMUST00000108983	2.40975e-05		Nek3	0		A_55_P2070005	1.55909e-06
Gmeb2	2.40975e-05		Ylpm1	0		A_30_P01031155	1.55909e-06
Rbpj	2.40975e-05		Serpina11	0		Tmem8	1.55909e-06
Ace	2.41935e-05		Lass4	0		Myef2	1.55909e-06
Cmklr1	2.42896e-05		Apobec3	0		Ethe1	1.55909e-06
Zfp354c	2.42896e-05		Ift81	0		ENSMUST00000098354	1.55909e-06
Ptpn22	2.42896e-05		Acot2	0		A_30_P01025311	1.55909e-06
LOC677368	2.43856e-05		A_30_P01031828	0		Arap1	1.55909e-06
A_30_P01028509	2.43856e-05		Tmem68	0		Mib2	1.55909e-06
D9Ertd115e	2.43856e-05		Anpep	0		Dusp2	1.55909e-06
Ect2	2.44816e-05		Txnip	0		Napsa	1.55909e-06
E230029C05Rik	2.44816e-05		Trpv4	0		Mpp1	1.55909e-06
Gm5483	2.44816e-05		Scamp1	0		9530003O04Rik	1.55909e-06
P2ry14	2.44816e-05		D130095D21Rik	0		Cd44	1.55909e-06
ENSMUST00000098589	2.44816e-05		Otud7b	0		ENSMUST00000099961	1.55909e-06
Tnfsf9	2.44816e-05		Gm13229	0		Magee1	1.55909e-06
Strbp	2.44816e-05		Carhsp1	0		Cfl1	1.715e-06
Itgal	2.48656e-05		Zfp598	0		1110034G24Rik	1.715e-06
Chac2	2.48656e-05		Plcb4	0		Ccdc122	1.715e-06
A_30_P01020043	2.51536e-05		A_30_P01030779	0		Pvr	1.715e-06
Stambpl1	2.56336e-05		Thop1	0		A_55_P2084492	1.715e-06
Acy3	2.56336e-05		Fbf1	0		Tmem177	1.715e-06
Stmn1	2.57296e-05		A_30_P01022319	0		Sec14l1	1.715e-06
2310079F23Rik	2.61137e-05		A_30_P01031709	0		Havcr2	1.715e-06
Ednrb	2.61137e-05		Cysltr1	0		Sirpb1b	1.715e-06
Dlg1	2.62097e-05		A_55_P2130965	0		A_30_P01023118	1.715e-06
Maff	2.64977e-05		Gm4294	0		Hmgcs2	1.715e-06
Cdkn2d	2.66897e-05		Calm3	0		Psph	1.715e-06
Ivns1abp	2.68817e-05		A_30_P01022695	0		Zbp1	1.715e-06
A_30_P01023875	2.69777e-05		A_30_P01026266	0		Klhl24	1.715e-06
A_30_P01033133	2.69777e-05		S1pr2	0		Romo1	1.715e-06
A_30_P01032667	2.70737e-05		Tfdp2	0		Rbpj	1.715e-06
Nr1h3	2.71697e-05		ENSMUST00000111076	0		Txnip	1.715e-06
Flt3	2.75538e-05		A_55_P2126087	0		Slc1a5	1.87091e-06
Eno2	2.77458e-05		A_30_P01020996	0		Gm1966	1.87091e-06
Nhsl1	2.77458e-05		Plin3	0		4930556H04Rik	1.87091e-06
A_30_P01020163	2.77458e-05		NAP102544-1	0		Adsl	1.87091e-06
1600002H07Rik	2.80338e-05		A_30_P01025874	0		A_55_P1995447	1.87091e-06
A_55_P2033665	2.82258e-05		Gm6425	0		LOC100044858	1.87091e-06
Hinfp	2.83218e-05		A_30_P01017761	0		Rnf14	1.87091e-06
F5	2.84178e-05		A_30_P01026875	0		A_30_P01026666	1.87091e-06
Zfp623	2.84178e-05		Adam8	0		Kat2a	1.87091e-06
Mdfic	2.86098e-05		Fbln2	0		Ddx19a	1.87091e-06
ENSMUST00000098854	2.88018e-05		Ttc17	0		Zscan18	1.87091e-06
LOC434825	2.88018e-05		Lama5	0		Gm2034	1.87091e-06
S100a9	2.89939e-05		A_30_P01018036	0		LOC545005	1.87091e-06
Gas2l3	2.91859e-05		A_30_P01030739	0		Tapbpl	1.87091e-06
A_55_P2020502	2.95699e-05		Oprl1	0		Cox7a1	1.87091e-06
Ptrf	2.95699e-05		A_30_P01019107	0		Il7r	1.87091e-06
Efna4	2.96659e-05		A_30_P01026786	0		Spats2	1.87091e-06
A_30_P01022738	2.96659e-05		Gm13308	0		6720401G13Rik	1.87091e-06
A_30_P01033238	2.98579e-05		A_30_P01021761	0		Nsl1	1.87091e-06
Mtap7d3	2.98579e-05		Pik3r3	0		Ptpn12	1.87091e-06
ENSMUST00000081114	2.98579e-05		A_30_P01017471	0		AA881470	1.87091e-06
Ttc30a1	2.98579e-05		Nras	0		Dlec1	1.87091e-06
Mapk12	2.98579e-05		Rab33a	0		Ufm1	2.02682e-06
Mnda	3.02419e-05		Ccbl2	0		Ufsp1	2.02682e-06
1110067D22Rik	3.03379e-05		Cenpl	0		9430020K01Rik	2.02682e-06
A_30_P01027263	3.03379e-05		A_30_P01030097	0		Aatk	2.02682e-06
G2e3	3.04339e-05		ENSMUST00000098392	0		Nr4a2	2.02682e-06
Nhsl2	3.053e-05		A_30_P01030734	0		A_30_P01022409	2.02682e-06
A_30_P01017723	3.053e-05		Amotl2	0		Niacr1	2.02682e-06
Spc25	3.053e-05		Gm4072	0		Cdkn1c	2.02682e-06
Ptpre	3.053e-05		A_30_P01029217	0		Mxd3	2.02682e-06
A_30_P01031549	3.0722e-05		Gjb2	0		A_30_P01024516	2.02682e-06
Ptpn12	3.0722e-05		A_30_P01018058	0		Mettl3	2.02682e-06
A_30_P01030097	3.0818e-05		A_30_P01018526	0		LOC100044692	2.18273e-06
Slco2a1	3.0914e-05		Gramd1a	0		Dnmt3b	2.18273e-06
Gm13710	3.1586e-05		Hmga2-ps1	0		Zfp366	2.18273e-06
A_30_P01024284	3.1586e-05		Zfp68	0		LOC100048297	2.18273e-06
A_30_P01022420	3.1874e-05		Cdc42se1	0		A_30_P01024815	2.18273e-06
Gcc1	3.21621e-05		Pira2	0		Padi2	2.18273e-06
Cygb	3.23541e-05		Col25a1	0		A_30_P01028172	2.18273e-06
Tbc1d1	3.24501e-05		D19Ertd386e	0		Sirpb1a	2.18273e-06
Abhd14b	3.26421e-05		A_30_P01028155	0		ENSMUST00000081132	2.18273e-06
Lass6	3.28341e-05		Lrrc38	0		C330021F23Rik	2.18273e-06
A_30_P01026168	3.28341e-05		A_30_P01023661	0		P4ha2	2.18273e-06
Acot10	3.28341e-05		A_30_P01024965	0		Wdhd1	2.18273e-06
Rapgef5	3.31221e-05		A_30_P01027997	0		Gprc5c	2.18273e-06
Slco1a4	3.31221e-05		D8Ertd82e	0		A_30_P01029003	2.18273e-06
2810021G02Rik	3.34101e-05		Slc10a6	0		Igfbp6	2.18273e-06
2010107H07Rik	3.34101e-05		Dcaf7	0		Gm11744	2.18273e-06
Slc22a8	3.34101e-05		Zfp53	0		Rbm47	2.18273e-06
E130112L23Rik	3.36982e-05		A_30_P01024592	0		H2-DMb1	2.18273e-06
A330009N23Rik	3.37942e-05		A_30_P01031925	0		A_30_P01019445	2.18273e-06
Gale	3.37942e-05		Serpinb10-ps	0		Gdpd3	2.18273e-06
Nos1ap	3.40822e-05		A_30_P01018888	0		Sirt7	2.18273e-06
Aldh1b1	3.40822e-05		A_30_P01028896	0		Gprasp1	2.18273e-06
1110008P14Rik	3.40822e-05		Vps4a	0		Vps13c	2.18273e-06
Zfp54	3.41782e-05		ENSMUST00000100662	0		Fbxl12	2.18273e-06
Pter	3.42742e-05		Gm10154	0		Zfp62	2.18273e-06
NAP017915-001	3.42742e-05		Cbx5	0		Nt5dc2	2.18273e-06
Coq7	3.45622e-05		NAP111845-1	0		Ipcef1	2.18273e-06
Map3k6	3.46582e-05		Manbal	0		A_30_P01026161	2.18273e-06
Gm2587	3.48502e-05		A_30_P01026434	0		Ttll3	2.18273e-06
Gm5473	3.50422e-05		Prmt6	0		Gm5431	2.18273e-06
A_30_P01025964	3.50422e-05		A_30_P01024134	0		1700030K09Rik	2.18273e-06
Ipcef1	3.51382e-05		A_30_P01033069	0		Ephb4	2.18273e-06
Rsbn1	3.59063e-05		Gdf3	0		A_30_P01023379	2.18273e-06
Zfp551	3.59063e-05		Angptl3	0		Adcy9	2.18273e-06
9130019O22Rik	3.59063e-05		ENSMUST00000108350	0		Rhbdd2	2.18273e-06
Baiap2l2	3.60023e-05		Rab3d	0		Papolg	2.33863e-06
Hspa1a	3.60023e-05		NAP068456-1	0		Fam78a	2.33863e-06
Add3	3.63863e-05		Pola2	0		A_30_P01032347	2.49454e-06
Cabc1	3.69624e-05		Asf1b	0		Romo1	2.49454e-06
Gabarap	3.69624e-05		Gm3819	0		A_30_P01033298	2.49454e-06
Tubgcp5	3.71544e-05		Podxl2	0		Acot9	2.49454e-06
Gm7987	3.72504e-05		Tagln2	0		A_30_P01032906	2.49454e-06
Diap1	3.72504e-05		A_55_P1953136	0		Zfp709	2.49454e-06
A_30_P01021937	3.72504e-05		Zfp366	0		Snhg3	2.49454e-06
Zbtb46	3.72504e-05		A_30_P01031943	0		A_30_P01032041	2.49454e-06
Arhgap5	3.73464e-05		A_30_P01028336	0		Fzd9	2.49454e-06
Plekha8	3.76344e-05		Serpine1	0		Pde6g	2.49454e-06
Rnf144b	3.76344e-05		Thbs3	0		Tubb6	2.49454e-06
Cdc42se1	3.77304e-05		A_30_P01018941	0		Cd36	2.49454e-06
Tek	3.77304e-05		Gm10638	0		Whrn	2.65045e-06
A_30_P01025707	3.77304e-05		Gtf2h3	0		Tnfsf12	2.65045e-06
Chn2	3.80184e-05		A_30_P01020907	0		A_30_P01017723	2.65045e-06
Smc4	3.81144e-05		Zswim3	0		Gm16060	2.65045e-06
Zfp81	3.81144e-05		Sms	0		Mapk6	2.80636e-06
A_30_P01020460	3.84025e-05		Gm16372	0		Tex9	2.80636e-06
Ctla2b	3.85945e-05		Pion	0		Coq10b	2.80636e-06
Klraq1	3.86905e-05		Plscr1	0		Ctsg	2.80636e-06
3222401L13Rik	3.88825e-05		ENSMUST00000038450	0		Pttg1	2.80636e-06
Thrsp	3.89785e-05		A_30_P01032624	0		Uaca	2.80636e-06
Fastk	3.90745e-05		A_30_P01017887	0		A_30_P01022038	2.80636e-06
Slc22a23	3.91705e-05		A_30_P01024712	0		Pqlc3	2.80636e-06
Capn3	3.98425e-05		Krt18	0		A_30_P01023090	2.80636e-06
Mphosph9	3.99386e-05		Igsf6	0		Pik3c2a	2.80636e-06
Cd99	3.99386e-05		Uggt2	0		Il1b	2.80636e-06
H2-Aa	3.99386e-05		A_30_P01022898	0		NAP114225-1	2.96227e-06
Tsc22d4	3.99386e-05		A_30_P01019602	0		A_30_P01026762	2.96227e-06
A_30_P01033525	4.01306e-05		Fry	0		BC038328	2.96227e-06
Gm1966	4.01306e-05		Lpcat1	0		Trpv4	2.96227e-06
Mmp9	4.01306e-05		A_30_P01019621	0		Cldn5	2.96227e-06
Gm5176	4.03226e-05		Ap3b2	0		Smc4	2.96227e-06
A_55_P2138071	4.03226e-05		A_30_P01021843	0		Snrnp25	2.96227e-06
A_30_P01033432	4.05146e-05		Pot1a	0		Gm3099	2.96227e-06
Ankle1	4.05146e-05		Elovl4	0		Crtc2	2.96227e-06
A_30_P01028064	4.05146e-05		Gm5473	0		1700112E06Rik	2.96227e-06
A_30_P01020356	4.06106e-05		Jakmip2	0		Six5	2.96227e-06
LOC100045638	4.06106e-05		A930026B05Rik	0		A_30_P01024957	2.96227e-06
Obsl1	4.09946e-05		Snrnp25	0		Acrbp	2.96227e-06
Rpgrip1l	4.09946e-05		Krt79	0		4921517L17Rik	2.96227e-06
Hsph1	4.12826e-05		A_30_P01018003	0		Hddc2	2.96227e-06
Stfa3	4.12826e-05		A_30_P01021065	0		Pnpla6	2.96227e-06
Tceb2	4.15707e-05		A_30_P01028194	0		Kif22	2.96227e-06
Fam49a	4.15707e-05		LOC674761	0		Mpo	2.96227e-06
C630004H02Rik	4.20507e-05		Serpina3g	0		Naa50	3.11818e-06
Zfp87	4.21467e-05		A_30_P01021272	0		Gm8884	3.11818e-06
Casz1	4.21467e-05		ENSMUST00000068430	0		Gss	3.27409e-06
Smc2	4.21467e-05		A_30_P01021027	0		Zfp81	3.43e-06
Foxn2	4.21467e-05		A_30_P01031757	0		A_30_P01022157	3.43e-06
9430076C15Rik	4.22427e-05		Gm2180	0		Peg13	3.43e-06
Spns3	4.30108e-05		Micall2	0		Cdc42bpa	3.43e-06
Gm2174	4.31068e-05		LOC100044952	0		Tpm2	3.43e-06
Rnf167	4.32028e-05		Rg9mtd1	0		Gyk	3.43e-06
H60a	4.34908e-05		Hey1	0		Grwd1	3.43e-06
Pecam1	4.35868e-05		Rfng	0		Gna13	3.43e-06
Dynll1	4.35868e-05		Gm4320	0		Nucks1	3.43e-06
A530064D06Rik	4.36828e-05		Sumo2	0		Itsn1	3.43e-06
A_30_P01033504	4.36828e-05		9130020K20Rik	0		Xrcc3	3.43e-06
Expi	4.36828e-05		Aph1b	0		Gm8587	3.43e-06
Sntb2	4.38748e-05		Gsdmc	0		Mir17hg	3.43e-06
ENSMUST00000095222	4.43548e-05		Zfp367	0		A_30_P01018493	3.43e-06
Prdx6	4.45469e-05		Ammecr1	0		6030429G01Rik	3.43e-06
H2-Ob	4.45469e-05		Gab2	0		A_30_P01017895	3.43e-06
Rbms1	4.47389e-05		Adrb1	0		Sema4g	3.43e-06
Nipsnap3b	4.47389e-05		Rfc4	0		C2cd2	3.43e-06
Asb3	4.50269e-05		Pim2	0		Tppp	3.43e-06
Nup43	4.54109e-05		Adat1	0		Mettl8	3.43e-06
Tgm2	4.55069e-05		Zcchc2	0		AI429363	3.43e-06
5730422E09Rik	4.55069e-05		Tpm2	0		LOC100047388	3.43e-06
A_30_P01031506	4.58909e-05		Ptprb	0		Thsd1	3.43e-06
Prkd3	4.58909e-05		Tbc1d1	0		NAP112984-1	3.43e-06
Hal	4.6371e-05		Apod	0		Slc5a10	3.58591e-06
Gpr183	4.6371e-05		A_30_P01028991	0		Nmt2	3.58591e-06
A_30_P01029269	4.6563e-05		Gm16379	0		Gm2609	3.58591e-06
Pmepa1	4.6947e-05		A_30_P01025308	0		Asb2	3.58591e-06
Ankrd24	4.7139e-05		Foxm1	0		Ptk2	3.89772e-06
Padi4	4.7139e-05		LOC100044477	0		NAP096516-001	3.89772e-06
Olfr1252	4.7139e-05		A_30_P01019899	0		C87436	3.89772e-06
Wdr76	4.7139e-05		Gng11	0		Ptch1	4.05363e-06
1700030K09Rik	4.7331e-05		Ttyh2	0		E130112L23Rik	4.05363e-06
Zfp826	4.7523e-05		Dnajc9	0		A930023M06Rik	4.20954e-06
Eny2	4.7619e-05		Slc12a6	0		Agap3	4.20954e-06
Ppip5k2	4.79071e-05		Gm2037	0		A_55_P2072213	4.20954e-06
Il10ra	4.80031e-05		BC020535	0		Samd4b	4.20954e-06
A_55_P2106827	4.81951e-05		Susd1	0		M97158	4.20954e-06
Zscan20	4.82911e-05		Tagap1	0		Ptpn2	4.20954e-06
Car4	4.82911e-05		Hpca	0		Kbtbd11	4.20954e-06
Stfa1	4.82911e-05		A_30_P01020212	0		Lix1l	4.36545e-06
A_30_P01019184	4.82911e-05		A_30_P01025851	0		Smtn	4.36545e-06
Camsap1	4.82911e-05		A_30_P01024665	0		Cks2	4.36545e-06
A_30_P01022784	4.84831e-05		Rpl22-ps1	0		Slc12a7	4.36545e-06
LOC636901	4.84831e-05		Rbl1	0		A_30_P01030611	4.67727e-06
A_30_P01017619	4.84831e-05		A430105D02Rik	0		D16Ertd472e	4.83318e-06
Homer1	4.84831e-05		A_30_P01029547	0		F420015M19Rik	4.83318e-06
Nlgn2	4.87711e-05		Acot9	0		Cd1d2	4.83318e-06
Npc1	4.89631e-05		A_30_P01029373	0		A_30_P01024251	4.83318e-06
Rap2b	4.92512e-05		Rfx3	0		ENSMUST00000108336	4.83318e-06
Havcr2	4.92512e-05		Pgm3	0		A_30_P01031526	4.83318e-06
Zfp566	4.93472e-05		A_30_P01032404	0		Isg15	4.83318e-06
Pik3r5	4.96352e-05		Gch1	0		Atg16l2	4.98909e-06
Pqlc3	4.97312e-05		Gsto1	0		A_30_P01023760	5.145e-06
LOC664787	4.98272e-05		Ch25h	0		Sgcb	5.145e-06
Gm6377	5.02112e-05		A_30_P01031486	0		LOC100044193	5.145e-06
Olfm1	5.02112e-05		A_30_P01029086	0		Gm2459	5.145e-06
Gm9054	5.04032e-05		A_30_P01030505	0		Pdia5	5.145e-06
Dab2ip	5.08833e-05		A_30_P01018444	0		BC046331	5.145e-06
A_30_P01018656	5.08833e-05		A_30_P01025780	0		Cldn15	5.145e-06
Foxq1	5.08833e-05		Zfp661	0		Ikzf2	5.145e-06
Il18bp	5.10753e-05		Wars2	0		Igf1	5.145e-06
Zbtb24	5.20353e-05		Ulk4	0		ENSMUST00000098484	5.145e-06
Il1rap	5.22273e-05		Auh	0		Twsg1	5.145e-06
Prune2	5.22273e-05		Rpl4	0		Ppfia4	5.145e-06
Plk1	5.22273e-05		A_30_P01023977	0		NAP095950-001	5.145e-06
Senp8	5.23233e-05		Npr2	0		Rffl	5.3009e-06
Lrrfip2	5.29954e-05		Aqr	0		Wdr77	5.3009e-06
Hrct1	5.30914e-05		Pemt	0		ENSMUST00000077457	5.3009e-06
Ptpn2	5.30914e-05		Mnda	0		Relt	5.3009e-06
Arsk	5.35714e-05		Gatad1	0		Tfdp1	5.3009e-06
Txlng	5.35714e-05		Ctso	0		A_30_P01031962	5.3009e-06
Ezh2	5.35714e-05		ENSMUST00000088911	0		Sfxn4	5.3009e-06
A_55_P2043531	5.37634e-05		Lcp2	0		Padi2	5.3009e-06
Harbi1	5.38594e-05		Gas7	0		A_55_P2040519	5.3009e-06
Nrp2	5.43395e-05		Zfp740	0		Iqcc	5.3009e-06
Zfp94	5.48195e-05		Pdlim5	0		Ptpn22	5.3009e-06
A_55_P1991377	5.50115e-05		A_30_P01032345	0		Aprt	5.3009e-06
Tgm1	5.50115e-05		A_30_P01020003	0		Nos1ap	5.3009e-06
A_30_P01024961	5.51075e-05		NAP061517-1	0		Fam129a	5.3009e-06
Zdhhc17	5.52035e-05		A_30_P01023003	0		Il4	5.3009e-06
A_30_P01024275	5.52995e-05		Hpse	0		Odc1	5.45681e-06
Fktn	5.52995e-05		Gstt3	0		Tuft1	5.61272e-06
Dnase1l1	5.54916e-05		ENSMUST00000097661	0		Srebf2	5.61272e-06
4930523C07Rik	5.54916e-05		Maff	0		Ralgps1	5.76863e-06
Wdr41	5.58756e-05		Gm8618	0		Cass4	5.76863e-06
B630019K06Rik	5.61636e-05		Pcsk4	0		Lpl	5.76863e-06
A_30_P01023697	5.66436e-05		Chtf18	0		Crebl2	5.76863e-06
Cyb5r1	5.69316e-05		LOC100048207	0		D730039F16Rik	5.76863e-06
NAP111547-1	5.70276e-05		Lifr	0		Mpp1	5.76863e-06
ENSMUST00000087884	5.70276e-05		ENSMUST00000111061	0		Ppfia3	5.92454e-06
D330045A20Rik	5.70276e-05		Gm10035	0		Cdca2	6.08045e-06
Ahctf1	5.70276e-05		A_30_P01026368	0		ENSMUST00000119477	6.08045e-06
ENSMUST00000098351	5.71237e-05		Trub2	0		Hmgn2	6.08045e-06
Hmgcs2	5.74117e-05		3110082D06Rik	0		A930026B05Rik	6.08045e-06
F3	5.76037e-05		Gpd1l	0		Ttc30a2	6.08045e-06
Tspan12	5.76997e-05		NAP094762-001	0		Mdfic	6.08045e-06
A_55_P2083426	5.76997e-05		Gm13271	0		NAP113691-1	6.08045e-06
Gper	5.91398e-05		Arsk	0		5430435G22Rik	6.08045e-06
Cisd3	5.91398e-05		A_30_P01029007	0		Hbb-b2	6.08045e-06
D16Ertd472e	5.93318e-05		3830406C13Rik	0		Gm2562	6.08045e-06
A_30_P01017922	5.94278e-05		LOC547349	0		Psat1	6.08045e-06
Tyro3	5.97158e-05		Zfp609	0		Nhlh1	6.08045e-06
A_30_P01021956	6.00038e-05		Tmem161a	0		Gnl3	6.08045e-06
LOC620515	6.00998e-05		Gper	0		Gpsm2	6.08045e-06
NAP068986-1	6.01959e-05		Ush1g	0		Mdm1	6.08045e-06
Fam115a	6.01959e-05		Il15	0		A_30_P01023008	6.08045e-06
A_30_P01026904	6.05799e-05		Prpmp5	0		Uqcr10	6.08045e-06
A_30_P01028040	6.05799e-05		Gpr165	0		Tpm2	6.23636e-06
1700047I17Rik2	6.07719e-05		Arc	0		Olfr1368	6.23636e-06
5730590G19Rik	6.08679e-05		A_30_P01022408	0		NAP061257-1	6.23636e-06
Zbtb37	6.08679e-05		Irf2	0		Gm1943	6.23636e-06
Rab8b	6.08679e-05		2610305D13Rik	0		Vegfb	6.39227e-06
A_30_P01031208	6.08679e-05		Cacnb3	0		Dyrk1b	6.54818e-06
Pglyrp1	6.08679e-05		A_30_P01019631	0		Oma1	6.54818e-06
Fkbp5	6.08679e-05		Adi1	0		A_30_P01017543	6.54818e-06
Abcg1	6.10599e-05		A_30_P01023747	0		ENSMUSG00000068790	6.54818e-06
Gprc5a	6.11559e-05		Ang3	0		Net1	6.54818e-06
Cenpk	6.11559e-05		A_30_P01030403	0		Tet1	6.54818e-06
Ctse	6.11559e-05		Gbp3	0		Lin7c	6.54818e-06
NAP112908-1	6.11559e-05		A_30_P01032996	0		A_30_P01018941	6.70408e-06
Pck2	6.11559e-05		Grid2ip	0		Yars	6.85999e-06
Thada	6.13479e-05		Copg2	0		Zfp128	6.85999e-06
Ube2l6	6.202e-05		NAP002856-002	0		Dbf4	6.85999e-06
ENSMUST00000005281	6.2308e-05		A_30_P01024951	0		A_30_P01022806	6.85999e-06
A_30_P01025991	6.2788e-05		Pcbd1	0		NAP103155-1	7.0159e-06
1700029J11Rik	6.298e-05		Rhob	0		Prc1	7.0159e-06
A_30_P01032601	6.3172e-05		D14Abb1e	0		Hat1	7.0159e-06
A_30_P01023951	6.38441e-05		1500015A07Rik	0		A_30_P01025666	7.0159e-06
Lilra5	6.43241e-05		Gm4761	0		A_55_P1998797	7.0159e-06
A_30_P01031470	6.44201e-05		LOC100046110	0		Mpo	7.0159e-06
Nfia	6.50922e-05		Suv420h1	0		Atp8b4	7.0159e-06
B3gat2	6.50922e-05		St3gal2	0		Gm6594	7.0159e-06
A_30_P01031088	6.53802e-05		Kcna7	0		Klrb1a	7.0159e-06
A_30_P01026165	6.55722e-05		A_30_P01023875	0		ENSMUST00000110529	7.0159e-06
1600010M07Rik	6.55722e-05		Cma2	0		ENSMUST00000107844	7.0159e-06
A_30_P01025103	6.57642e-05		Gm10526	0		Uxs1	7.0159e-06
Zic3	6.59562e-05		Rap2b	0		Zfp365	7.0159e-06
Atp9a	6.61482e-05		Gas5	0		A_30_P01024480	7.0159e-06
Syne1	6.63402e-05		8030453O22Rik	0		ENSMUST00000100423	7.17181e-06
A_30_P01022216	6.66283e-05		LOC100047570	0		4930579G22Rik	7.17181e-06
Nos1ap	6.68203e-05		A_30_P01029731	0		Tgif2	7.32772e-06
Stbd1	6.76843e-05		A_30_P01026295	0		2610301B20Rik	7.32772e-06
2900062L11Rik	6.78763e-05		Hes5	0		ENSMUST00000099340	7.32772e-06
Fhl3	6.78763e-05		Ext2	0		Erp27	7.32772e-06
Sgk1	6.80684e-05		A_30_P01030156	0		Tube1	7.48363e-06
Sgol1	6.80684e-05		Isg20	0		Acvrl1	7.48363e-06
A_30_P01026481	6.82604e-05		A_30_P01026806	0		Gm4248	7.48363e-06
Arhgap29	6.84524e-05		Anks6	0		2010015L04Rik	7.48363e-06
Slamf6	6.84524e-05		A_30_P01021236	0		Zfp760	7.48363e-06
Gpd2	6.84524e-05		A_30_P01020317	0		Guf1	7.48363e-06
Synm	6.84524e-05		A_30_P01018107	0		C5ar1	7.48363e-06
Pfn1	6.88364e-05		Dand5	0		6720457D02Rik	7.48363e-06
Irf7	6.93164e-05		Relt	0		Moap1	7.48363e-06
Acsl1	6.93164e-05		1810058I24Rik	0		Slc36a4	7.48363e-06
Camk1d	6.93164e-05		NAP113563-1	0		A_30_P01032781	7.48363e-06
Trps1	6.93164e-05		Nxph4	0		A_55_P2065040	7.48363e-06
Sulf2	6.93164e-05		A_30_P01032113	0		6330418K02Rik	7.48363e-06
Wdr92	6.97005e-05		A_30_P01023532	0		Dnahc7a	7.48363e-06
Pnkd	6.97005e-05		A_30_P01018115	0		1700109H08Rik	7.48363e-06
Matk	6.98925e-05		D2hgdh	0		Gm2751	7.48363e-06
A_30_P01022187	7.03725e-05		ENSMUST00000108092	0		Sepx1	7.48363e-06
AY512938	7.08525e-05		Anxa7	0		A_30_P01027257	7.48363e-06
Gbp4	7.09485e-05		A_30_P01026097	0		Lrrk1	7.48363e-06
2010107H07Rik	7.09485e-05		Gm14431	0		Eme1	7.48363e-06
Zfp386	7.16206e-05		Lepre1	0		LOC632383	7.48363e-06
Trim11	7.21006e-05		Hcn2	0		Nsmce2	7.48363e-06
Zfp688	7.24846e-05		Srf	0		A_30_P01022866	7.48363e-06
Cyp27a1	7.34447e-05		A_30_P01027032	0		Lrrfip1	7.48363e-06
Fam129a	7.36367e-05		Tmem128	0		A_55_P1973560	7.48363e-06
Dusp16	7.39247e-05		Dpysl3	0		Cdca8	7.48363e-06
Dnajc9	7.46928e-05		S1pr1	0		Gm10406	7.48363e-06
Amigo1	7.46928e-05		Dact1	0		Recql5	7.48363e-06
Ephb4	7.46928e-05		A_30_P01024137	0		Uros	7.48363e-06
Rnf122	7.48848e-05		Rab15	0		Lmln	7.48363e-06
LOC100047651	7.48848e-05		Gm5899	0		Ccl8	7.48363e-06
F830005D05Rik	7.52688e-05		Inpp5e	0		Gm4552	7.48363e-06
Tmem176b	7.61329e-05		Dync1i1	0		Pcna	7.48363e-06
Ankrd10	7.62289e-05		Kntc1	0		Psd3	7.48363e-06
Vangl2	7.62289e-05		Gm3716	0		Tcfap4	7.63954e-06
Slc43a3	7.62289e-05		Ptk2	0		A_30_P01023813	7.79545e-06
Cd44	7.62289e-05		A_30_P01031307	0		Casc4	7.79545e-06
Xlr4b	7.65169e-05		Rftn2	0		A_30_P01020458	7.79545e-06
Napepld	7.66129e-05		6330578E17Rik	0		A_30_P01028787	7.79545e-06
Gm4978	7.67089e-05		Kank2	0		Cd274	8.10727e-06
4632428N05Rik	7.69009e-05		A_55_P2140171	0		Hmbox1	8.10727e-06
A_30_P01019128	7.69009e-05		Ppcs	0		A_30_P01024134	8.10727e-06
Mageh1	7.69009e-05		Ear1	0		Suv420h1	8.10727e-06
Pms1	7.69969e-05		A_55_P1985143	0		ENSMUST00000046675	8.10727e-06
A_30_P01030583	7.72849e-05		Aldh1l2	0		A_30_P01033653	8.10727e-06
A_30_P01029479	7.7381e-05		1110034G24Rik	0		Bcar1	8.10727e-06
Mapk6	7.7669e-05		Adra2a	0		Arg2	8.26317e-06
Zfp781	7.7861e-05		Smyd1	0		Kcnj2	8.26317e-06
Tcfap4	7.91091e-05		A_30_P01029616	0		Vim	8.26317e-06
Gm9306	7.93011e-05		A_30_P01032977	0		Cd74	8.26317e-06
Pvt1	8.03571e-05		A_30_P01028930	0		Snap47	8.41908e-06
P4ha1	8.04531e-05		NAP099731-001	0		Polr3d	8.41908e-06
Lrrc8a	8.04531e-05		Mtch2	0		Prtn3	8.41908e-06
Tacc2	8.06452e-05		Slc13a4	0		LOC100048595	8.41908e-06
Ddx43	8.06452e-05		Rnf165	0		Tspan18	8.41908e-06
Slc39a10	8.06452e-05		Wdr25	0		BY662175	8.41908e-06
A_30_P01022297	8.10292e-05		Ipo5	0		Tbx1	8.41908e-06
Zfp518b	8.10292e-05		A_30_P01032821	0		Cep97	8.41908e-06
Ipo11	8.10292e-05		A_30_P01022938	0		Gm10845	8.41908e-06
Il6	8.10292e-05		A_30_P01028826	0		A_30_P01032410	8.41908e-06
Gcgr	8.14132e-05		A_30_P01028152	0		Ahcyl1	8.41908e-06
Slc36a2	8.16052e-05		A_30_P01023236	0		Tek	8.57499e-06
Tomm40l	8.29493e-05		Atp2a2	0		Rab23	9.04272e-06
Mybph	8.29493e-05		ENSMUST00000076791	0		1810027O10Rik	9.04272e-06
Tsc22d1	8.36214e-05		Zbtb12	0		1700025G04Rik	9.04272e-06
4930480K23Rik	8.38134e-05		D2Ertd750e	0		Ccl2	9.04272e-06
Car9	8.42934e-05		Trub1	0		Socs2	9.04272e-06
2410017P09Rik	8.47734e-05		Snph	0		Esr1	9.35454e-06
Tubb2b	8.55415e-05		Irak4	0		A_30_P01030095	9.35454e-06
Erlec1	8.55415e-05		Mgmt	0		Rgs7bp	9.35454e-06
Xlr3b	8.55415e-05		A_30_P01032641	0		Nde1	9.35454e-06
Gm6746	8.55415e-05		Ect2	0		Gm5473	9.35454e-06
Prc1	8.56375e-05		A_55_P2097820	0		Kank2	9.35454e-06
9130023H24Rik	8.60215e-05		2810454L23Rik	0		ENSMUST00000100344	9.35454e-06
Fam120b	8.63095e-05		Gpihbp1	0		Rcn3	9.35454e-06
Fndc4	8.66935e-05		Gm11531	0		Trim45	9.35454e-06
G0s2	8.66935e-05		Ngef	0		A_55_P2069787	9.35454e-06
A_30_P01018525	8.67896e-05		P4ha1	0		Gm2015	9.35454e-06
Zfp354a	8.75576e-05		Gemin4	0		Amica1	9.35454e-06
Arhgap23	8.77496e-05		Tmem20	0		Gm2629	9.35454e-06
Spns2	8.77496e-05		XM_001479428	0		MGC7817	9.35454e-06
Aph1b	8.81336e-05		5730422E09Rik	0		Gm4164	9.35454e-06
Flt1	8.85177e-05		A_30_P01029398	0		Pars2	9.35454e-06
Selplg	8.87097e-05		A_30_P01022401	0		A_30_P01018285	9.35454e-06
Cdkn2aip	8.96697e-05		NAP000020-007	0		A_30_P01031895	9.35454e-06
Zfp521	8.98618e-05		Zfp599	0		Ado	9.35454e-06
G630025P09Rik	8.98618e-05		A_30_P01020161	0		Ttc39b	9.35454e-06
Pik3r1	9.07258e-05		A_55_P2100866	0		A_30_P01020250	9.51045e-06
4930469K13Rik	9.08218e-05		Zfp605	0		Alpk1	9.51045e-06
Hnmt	9.08218e-05		A_30_P01029091	0		Hmg1l1	9.51045e-06
A_30_P01032852	9.09178e-05		Dnajb4	0		A_30_P01020578	9.82226e-06
Kctd21	9.09178e-05		Parp3	0		A_30_P01028951	9.82226e-06
Cfb	9.09178e-05		Gm885	0		A_55_P2131481	9.82226e-06
Pank1	9.10138e-05		Zfp187	0		A_30_P01025770	9.82226e-06
1700109K24Rik	9.11098e-05		A_30_P01021881	0		NAP113743-1	9.82226e-06
Tesc	9.14939e-05		Nutf2	0		Dagla	9.97817e-06
2310061C15Rik	9.17819e-05		Ets1	0		Esam	9.97817e-06
ENSMUST00000051301	9.23579e-05		Dtymk	0		H2-Q5	9.97817e-06
LOC638627	9.23579e-05		Gm6097	0		2610019F03Rik	9.97817e-06
Btbd1	9.24539e-05		A_30_P01027478	0		A_30_P01023584	9.97817e-06
A_30_P01025936	9.26459e-05		Tnfrsf23	0		A_30_P01020460	9.97817e-06
1500003O03Rik	9.27419e-05		A_30_P01022496	0		Wdr89	9.97817e-06
Tspan8	9.29339e-05		Crebzf	0		Gm11686	9.97817e-06
9430015G10Rik	9.3702e-05		LOC553096	0		Creb3l3	9.97817e-06
A_30_P01024254	9.3702e-05		NAP111601-1	0		Cmah	9.97817e-06
B430306N03Rik	9.3702e-05		4930517J16Rik	0		Zfp809	9.97817e-06
Gltp	9.46621e-05		A930024E05Rik	0		Cd40	9.97817e-06
5330406M23Rik	9.50461e-05		B630005N14Rik	0		Adam9	9.97817e-06
Zfp689	9.50461e-05		Qk	0		NAP058263-1	9.97817e-06
Tmem180	9.57181e-05		D930030O05Rik	0		Ccl5	9.97817e-06
Gm13251	9.57181e-05		Mdga1	0		Eif2b3	1.01341e-05
Tnfrsf4	9.76382e-05		5430411C19Rik	0		Rrm2	1.01341e-05
Nr1h3	9.76382e-05		Echdc1	0		Fabp5l2	1.01341e-05
Gm12551	9.86943e-05		Gm8817	0		Prdm1	1.029e-05
Tslp	9.87903e-05		Kidins220	0		Sirpb1a	1.029e-05
Gm16523	9.88863e-05		Adk	0		Serpinb9	1.029e-05
Ift81	9.90783e-05		Tbc1d2	0		LOC433064	1.029e-05
Sp110	9.97504e-05		4930579G24Rik	0		Gm13570	1.04459e-05
A_30_P01029486	9.97504e-05		ENSMUST00000097361	0		Clec7a	1.04459e-05
Gsr	9.98464e-05		Gm5445	0		LOC100038947	1.04459e-05
Gm5172	0.000100134		Ufm1	0		1810012P15Rik	1.04459e-05
A_30_P01030123	0.000100134		A_30_P01022594	0		Myst4	1.07577e-05
Gadd45a	0.000100614		A_30_P01018521	0		A_30_P01025103	1.07577e-05
Sec24a	0.000100614		A_30_P01030166	0		Tom1l2	1.07577e-05
A_30_P01030212	0.00010071		Gm13770	0		Mcm10	1.07577e-05
2610201A13Rik	0.000100902		A_30_P01021113	0		Abhd12b	1.07577e-05
Atp6v1a	0.00010119		Aldh1b1	0		Foxd2	1.07577e-05
A_30_P01026962	0.000101671		Tfdp1	0		Gpr77	1.07577e-05
ENSMUST00000030015	0.000101767		A_30_P01029310	0		Zfp157	1.09136e-05
A_30_P01022157	0.000101863		Gm4831	0		Gkn1	1.10695e-05
Kcnk12	0.000101863		A630033H20Rik	0		Gm5150	1.10695e-05
Mapk1ip1l	0.000103399		A_30_P01032192	0		Bola1	1.10695e-05
A_30_P01020730	0.000103495		BC023202	0		Ube2m	1.10695e-05
A_30_P01030146	0.000103495		Thnsl1	0		A_30_P01030148	1.10695e-05
Ccnb2	0.000103687		LOC638800	0		Anxa2	1.12254e-05
Noc4l	0.000103783		ENSMUST00000118384	0		Tpm1	1.12254e-05
4930486L24Rik	0.000104359		Arhgef9	0		A_30_P01032647	1.13814e-05
Tenc1	0.000104359		Arhgef17	0		A_55_P2104542	1.15373e-05
A_30_P01017711	0.000104551		BC055324	0		Sh3rf1	1.15373e-05
Plp2	0.000104551		Rad51ap1	0		Cml1	1.15373e-05
Scnn1a	0.000105319		Cnnm1	0		4931440P22Rik	1.15373e-05
Cdkn2c	0.000106087		A_30_P01032356	0		Rasgrp4	1.16932e-05
ENSMUST00000107563	0.000106087		Gm5396	0		Fndc4	1.16932e-05
Nasp	0.000106087		Cass4	0		Nrp2	1.16932e-05
AI429363	0.000106087		A_30_P01032293	0		A_30_P01027568	1.16932e-05
Slc25a33	0.000106567		Igfbp4	0		Gm10105	1.16932e-05
C230037E05Rik	0.000106663		Spns3	0		NAP062435-1	1.18491e-05
Zfp81	0.000106759		Gm10382	0		A_30_P01019537	1.2005e-05
A930024E05Rik	0.000106759		Patz1	0		A_30_P01026806	1.2005e-05
Gm6905	0.000107911		A_30_P01025521	0		Nsun5	1.2005e-05
BY662175	0.000107911		A_30_P01018628	0		A_30_P01019218	1.2005e-05
Crem	0.000110119		2700046G09Rik	0		Mtmr14	1.2005e-05
A_30_P01023245	0.000110215		A_30_P01017798	0		A_30_P01021480	1.2005e-05
Mapk6	0.000110503		A_30_P01033356	0		Zfp623	1.2005e-05
Atp8b4	0.000110599		Zbtb4	0		Igf1	1.2005e-05
A_30_P01031734	0.000110599		A_30_P01021335	0		Gm15348	1.2005e-05
Gimap8	0.000111367		Ppic	0		ENSMUST00000051210	1.2005e-05
Tmem81	0.000111943		ENSMUST00000067077	0		Lpar6	1.2005e-05
A_30_P01029124	0.000112231		Tmc7	0		Zfp784	1.2005e-05
A_30_P01028284	0.000112327		Prl2c1	0		A430104N18Rik	1.2005e-05
Slc35e3	0.000112711		A_30_P01018255	0		Ldlr	1.21609e-05
ENSMUST00000119092	0.000113287		Lrrk1	0		Cnst	1.24727e-05
Il1r1	0.000114247		A_55_P2113768	0		A_30_P01018917	1.24727e-05
Jrk	0.000114631		Eif2c2	0		Iqcd	1.24727e-05
ENSMUST00000071866	0.000114727		A_30_P01031374	0		Zfp282	1.24727e-05
Zfp239	0.000114727		Stau2	0		Slc10a6	1.24727e-05
Aes	0.000115111		Gimap9	0		Kif20a	1.24727e-05
AK082307	0.000115207		Unc5b	0		Tmem43	1.24727e-05
1700019N12Rik	0.000115399		TC1641687	0		D8Ertd158e	1.24727e-05
ENSMUST00000089689	0.000115495		4632428N05Rik	0		Tcta	1.26286e-05
A_30_P01032925	0.000115783		Rabgap1	0		Pola2	1.26286e-05
Col18a1	0.000116551		Vstm2l	0		Efna4	1.26286e-05
Neu3	0.000116551		Mmaa	0		Agfg2	1.26286e-05
Man1a	0.00011732		4933407C03Rik	0		Cbx6	1.26286e-05
A_30_P01031337	0.000119144		Nrxn3	0		Insig2	1.26286e-05
LOC433064	0.000119912		A_30_P01029755	0		A_30_P01030900	1.26286e-05
S100a10	0.000120104		LOC100048394	0		AK139503	1.26286e-05
Mdfic	0.000120488		A_30_P01032196	0		Airn	1.26286e-05
[truncated: 9,373 more rows]
