# Supplementary material for: Integrative genomics of microglia implicates DLG4 (PSD95) in the white matter development of preterm infants
Source: Nat Commun. 2017 Sep 5;8:428. doi: 10.1038/s41467-017-00422-w (PMC5585205; doi:10.1038/s41467-017-00422-w)
Supplement: Supplementary file 3 — Supplementary Data 2 [file 41467_2017_422_MOESM3_ESM.xlsx]

## Sheet: MANOVA_KEGG.txt
Supplementary Data 2. KEGG annotation of differentially expressed genes found by MANOVA testing for each of the three responses (IL-1β, Development, Interaction), indicating significantly over-represented biological pathways.
	No. reference genes in category	No. of genes in the gene set and the category	Expected no. in the category	Ratio of enrichment	rawP: p value from hypergeometric test	adjP: p value adjusted by the multiple test adjustment
Development
Neuroactive ligand-receptor interaction	71	66	34.81	1.9	1.55e-15	3.33e-13
Cytokine-cytokine receptor interaction	145	113	71.09	1.59	6.48e-13	6.97e-11
Cell adhesion molecules (CAMs)	87	71	42.66	1.66	2.9e-10	2.08e-08
Hematopoietic cell lineage	50	41	24.52	1.67	1.42e-06	7.63e-05
ECM-receptor interaction	48	39	23.53	1.66	4.03e-06	0.0002
Dilated cardiomyopathy	53	39	25.99	1.5	0.0002	0.0061
Bile secretion	43	33	21.08	1.57	0.0002	0.0061
Malaria	33	26	16.18	1.61	0.0004	0.0096
Staphylococcus aureus infection	33	26	16.18	1.61	0.0004	0.0096
Autoimmune thyroid disease	35	27	17.16	1.57	0.0006	0.0099
IL-1b
Cytokine-cytokine receptor interaction	145	92	44.26	2.08	2.12e-16	4.37e-14
Cell adhesion molecules (CAMs)	87	58	26.55	2.18	3.58e-12	3.69e-10
Graft-versus-host disease	31	24	9.46	2.54	9.61e-08	6.13e-06
Autoimmune thyroid disease	35	26	10.68	2.43	1.19e-07	6.13e-06
Allograft rejection	30	23	9.16	2.51	2.46e-07	1.01e-05
Type I diabetes mellitus	35	25	10.68	2.34	7.24e-07	2.49e-05
Neuroactive ligand-receptor interaction	71	41	21.67	1.89	1.72e-06	5.06e-05
Vascular smooth muscle contraction	76	42	23.2	1.81	6.11e-06	0.0002
Staphylococcus aureus infection	33	22	10.07	2.18	1.98e-05	0.0005
Intestinal immune network for IgA production	32	21	9.77	2.15	4.38e-05	0.0009
Interaction
Cytokine-cytokine receptor interaction	145	97	57.14	1.7	1.62e-11	3.43e-09
Hematopoietic cell lineage	50	36	19.7	1.83	2.93e-06	0.0003
ECM-receptor interaction	48	34	18.92	1.8	9.94e-06	0.0007
Cell adhesion molecules (CAMs)	87	54	34.28	1.58	1.52e-05	0.0008
DNA replication	33	24	13	1.85	0.0001	0.003
Malaria	33	24	13	1.85	0.0001	0.003
Staphylococcus aureus infection	33	24	13	1.85	0.0001	0.003
Allograft rejection	30	22	11.82	1.86	0.0002	0.0053
Type I diabetes mellitus	35	24	13.79	1.74	0.0004	0.0085
Graft-versus-host disease	31	22	12.22	1.8	0.0004	0.0085
