# Supplementary material for: Integrative genomics of microglia implicates DLG4 (PSD95) in the white matter development of preterm infants
Source: Nat Commun. 2017 Sep 5;8:428. doi: 10.1038/s41467-017-00422-w (PMC5585205; doi:10.1038/s41467-017-00422-w)
Supplement: Supplementary file 4 — Supplementary Data 3 [file 41467_2017_422_MOESM4_ESM.xlsx]

## Sheet: Sheet1
Supplementary Data 3. Gene Ontology (GO) annotation of differentially expressed genes found by MANOVA testing for each of the three responses (IL-1β, Development, Interaction), indicating significantly over-represented GO terms.
IL-1b			No. reference genes in category	No. of genes in the gene set and the category	Expected no. in the category	Ratio of enrichment	rawP: p value from hypergeometric test	adjP: p value adjusted by the multiple test adjustment
biological process	defense response	GO:0006952	C=487	O=231	E=147.49	R=1.57	rawP=3.76e-16	adjP=2.03e-12
biological process	regulation of multicellular organismal process	GO:0051239	C=1161	O=470	E=351.63	R=1.34	rawP=4.46e-15	adjP=1.20e-11
biological process	single-organism process	GO:0044699	C=3883	O=1349	E=1176.02	R=1.15	rawP=1.18e-13	adjP=1.59e-10
biological process	blood vessel morphogenesis	GO:0048514	C=296	O=150	E=89.65	R=1.67	rawP=9.44e-14	adjP=1.59e-10
biological process	cell surface receptor signaling pathway	GO:0007166	C=1164	O=462	E=352.53	R=1.31	rawP=3.73e-13	adjP=4.02e-10
biological process	biological adhesion	GO:0022610	C=473	O=214	E=143.25	R=1.49	rawP=1.92e-12	adjP=1.73e-09
biological process	single-multicellular organism process	GO:0044707	C=2738	O=974	E=829.24	R=1.17	rawP=5.67e-12	adjP=3.06e-09
biological process	anatomical structure formation involved in morphogenesis	GO:0048646	C=913	O=370	E=276.52	R=1.34	rawP=4.77e-12	adjP=3.06e-09
biological process	immune system process	GO:0002376	C=924	O=374	E=279.85	R=1.34	rawP=4.38e-12	adjP=3.06e-09
biological process	multicellular organismal process	GO:0032501	C=2738	O=974	E=829.24	R=1.17	rawP=5.67e-12	adjP=3.06e-09
molecular function	receptor activity	GO:0004872	C=435	O=221	E=132.08	R=1.67	rawP=9.50e-20	adjP=1.10e-16
molecular function	signaling receptor activity	GO:0038023	C=346	O=178	E=105.06	R=1.69	rawP=8.33e-17	adjP=4.84e-14
molecular function	transmembrane signaling receptor activity	GO:0004888	C=295	O=155	E=89.57	R=1.73	rawP=7.78e-16	adjP=3.01e-13
molecular function	molecular transducer activity	GO:0060089	C=520	O=238	E=157.89	R=1.51	rawP=2.90e-14	adjP=6.73e-12
molecular function	signal transducer activity	GO:0004871	C=520	O=238	E=157.89	R=1.51	rawP=2.90e-14	adjP=6.73e-12
molecular function	calcium ion binding	GO:0005509	C=302	O=147	E=91.70	R=1.60	rawP=1.13e-11	adjP=2.19e-09
molecular function	G-protein coupled receptor activity	GO:0004930	C=145	O=77	E=44.03	R=1.75	rawP=8.13e-09	adjP=1.35e-06
molecular function	transmembrane receptor protein kinase activity	GO:0019199	C=48	O=32	E=14.57	R=2.20	rawP=2.23e-07	adjP=3.24e-05
molecular function	cytokine receptor activity	GO:0004896	C=47	O=29	E=14.27	R=2.03	rawP=8.47e-06	adjP=0.0010
molecular function	transmembrane receptor protein tyrosine kinase activity	GO:0004714	C=36	O=24	E=10.93	R=2.20	rawP=7.45e-06	adjP=0.0010
cellular component	cell periphery	GO:0071944	C=1991	O=805	E=602.84	R=1.34	rawP=2.16e-26	adjP=1.04e-23
cellular component	plasma membrane	GO:0005886	C=1938	O=786	E=586.79	R=1.34	rawP=3.51e-26	adjP=1.04e-23
cellular component	extracellular region	GO:0005576	C=760	O=343	E=230.11	R=1.49	rawP=3.33e-19	adjP=6.56e-17
cellular component	extracellular region part	GO:0044421	C=496	O=232	E=150.18	R=1.54	rawP=2.34e-15	adjP=3.46e-13
cellular component	extracellular space	GO:0005615	C=379	O=180	E=114.75	R=1.57	rawP=6.68e-13	adjP=7.90e-11
cellular component	plasma membrane part	GO:0044459	C=755	O=312	E=228.60	R=1.36	rawP=1.85e-11	adjP=1.82e-09
cellular component	intrinsic to membrane	GO:0031224	C=2595	O=915	E=785.71	R=1.16	rawP=3.54e-10	adjP=2.99e-08
cellular component	cell surface	GO:0009986	C=332	O=153	E=100.52	R=1.52	rawP=5.89e-10	adjP=4.35e-08
cellular component	external side of plasma membrane	GO:0009897	C=150	O=81	E=45.42	R=1.78	rawP=1.02e-09	adjP=6.70e-08
cellular component	integral to membrane	GO:0016021	C=2534	O=884	E=767.24	R=1.15	rawP=9.76e-09	adjP=5.77e-07
Interaction
biological process	blood vessel morphogenesis	GO:0048514	C=296	O=167	E=114.78	R=1.45	rawP=3.81e-10	adjP=9.03e-07
biological process	vasculature development	GO:0001944	C=353	O=193	E=136.88	R=1.41	rawP=6.07e-10	adjP=9.03e-07
biological process	biological adhesion	GO:0022610	C=473	O=248	E=183.42	R=1.35	rawP=5.63e-10	adjP=9.03e-07
biological process	blood vessel development	GO:0001568	C=341	O=189	E=132.23	R=1.43	rawP=2.03e-10	adjP=9.03e-07
biological process	cardiovascular system development	GO:0072358	C=489	O=253	E=189.62	R=1.33	rawP=2.00e-09	adjP=1.71e-06
biological process	cell adhesion	GO:0007155	C=469	O=244	E=181.87	R=1.34	rawP=2.01e-09	adjP=1.71e-06
biological process	circulatory system development	GO:0072359	C=489	O=253	E=189.62	R=1.33	rawP=2.00e-09	adjP=1.71e-06
biological process	angiogenesis	GO:0001525	C=241	O=138	E=93.45	R=1.48	rawP=3.48e-09	adjP=2.59e-06
biological process	single-organism process	GO:0044699	C=3883	O=1649	E=1505.72	R=1.10	rawP=4.74e-09	adjP=3.13e-06
biological process	anatomical structure formation involved in morphogenesis	GO:0048646	C=913	O=436	E=354.04	R=1.23	rawP=5.76e-09	adjP=3.43e-06
molecular function	receptor activity	GO:0004872	C=435	O=247	E=168.81	R=1.46	rawP=8.49e-15	adjP=1.15e-11
molecular function	signaling receptor activity	GO:0038023	C=346	O=199	E=134.27	R=1.48	rawP=7.15e-13	adjP=4.82e-10
molecular function	molecular transducer activity	GO:0060089	C=520	O=276	E=201.79	R=1.37	rawP=1.09e-11	adjP=3.40e-09
molecular function	signal transducer activity	GO:0004871	C=520	O=276	E=201.79	R=1.37	rawP=1.09e-11	adjP=3.40e-09
molecular function	transmembrane signaling receptor activity	GO:0004888	C=295	O=171	E=114.48	R=1.49	rawP=1.26e-11	adjP=3.40e-09
molecular function	G-protein coupled receptor activity	GO:0004930	C=145	O=94	E=56.27	R=1.67	rawP=1.67e-10	adjP=3.75e-08
molecular function	cytokine activity	GO:0005125	C=93	O=59	E=36.09	R=1.63	rawP=1.23e-06	adjP=0.0002
molecular function	calcium ion binding	GO:0005509	C=302	O=155	E=117.20	R=1.32	rawP=5.23e-06	adjP=0.0009
molecular function	glycosaminoglycan binding	GO:0005539	C=89	O=55	E=34.54	R=1.59	rawP=8.96e-06	adjP=0.0013
molecular function	cytokine receptor binding	GO:0005126	C=131	O=75	E=50.84	R=1.48	rawP=1.33e-05	adjP=0.0017
cellular component	extracellular region	GO:0005576	C=760	O=428	E=293.95	R=1.46	rawP=2.13e-24	adjP=1.41e-21
cellular component	extracellular region part	GO:0044421	C=496	O=293	E=191.84	R=1.53	rawP=5.46e-21	adjP=1.80e-18
cellular component	extracellular space	GO:0005615	C=379	O=226	E=146.59	R=1.54	rawP=4.40e-17	adjP=9.69e-15
cellular component	plasma membrane	GO:0005886	C=1938	O=895	E=749.57	R=1.19	rawP=1.12e-13	adjP=1.85e-11
cellular component	cell periphery	GO:0071944	C=1991	O=914	E=770.07	R=1.19	rawP=3.43e-13	adjP=4.53e-11
cellular component	cell surface	GO:0009986	C=332	O=189	E=128.41	R=1.47	rawP=6.93e-12	adjP=7.63e-10
cellular component	external side of plasma membrane	GO:0009897	C=150	O=99	E=58.02	R=1.71	rawP=9.08e-12	adjP=8.57e-10
cellular component	extracellular matrix	GO:0031012	C=169	O=104	E=65.36	R=1.59	rawP=1.22e-09	adjP=1.01e-07
cellular component	plasma membrane part	GO:0044459	C=755	O=369	E=292.01	R=1.26	rawP=2.58e-09	adjP=1.89e-07
cellular component	proteinaceous extracellular matrix	GO:0005578	C=147	O=89	E=56.86	R=1.57	rawP=5.68e-08	adjP=3.75e-06
Development
biological process	multicellular organismal process	GO:0032501	C=2738	O=1495	E=1308.95	R=1.14	rawP=2.52e-16	adjP=5.38e-13
biological process	single-multicellular organism process	GO:0044707	C=2738	O=1495	E=1308.95	R=1.14	rawP=2.52e-16	adjP=5.38e-13
biological process	single-organism process	GO:0044699	C=3883	O=2066	E=1856.34	R=1.11	rawP=1.01e-16	adjP=5.38e-13
biological process	system process	GO:0003008	C=735	O=455	E=351.38	R=1.29	rawP=1.58e-15	adjP=2.53e-12
biological process	biological adhesion	GO:0022610	C=473	O=309	E=226.13	R=1.37	rawP=3.66e-15	adjP=4.69e-12
biological process	cell adhesion	GO:0007155	C=469	O=305	E=224.21	R=1.36	rawP=1.36e-14	adjP=1.45e-11
biological process	locomotion	GO:0040011	C=649	O=404	E=310.27	R=1.30	rawP=2.04e-14	adjP=1.87e-11
biological process	cell surface receptor signaling pathway	GO:0007166	C=1164	O=674	E=556.47	R=1.21	rawP=2.25e-13	adjP=1.80e-10
biological process	G-protein coupled receptor signaling pathway	GO:0007186	C=304	O=207	E=145.33	R=1.42	rawP=3.73e-13	adjP=2.66e-10
biological process	anatomical structure morphogenesis	GO:0009653	C=1133	O=654	E=541.65	R=1.21	rawP=1.26e-12	adjP=8.08e-10
molecular function	receptor activity	GO:0004872	C=435	O=319	E=208.20	R=1.53	rawP=3.27e-28	adjP=4.82e-25
molecular function	signaling receptor activity	GO:0038023	C=346	O=262	E=165.60	R=1.58	rawP=6.51e-27	adjP=4.80e-24
molecular function	transmembrane signaling receptor activity	GO:0004888	C=295	O=229	E=141.19	R=1.62	rawP=2.75e-26	adjP=1.35e-23
molecular function	G-protein coupled receptor activity	GO:0004930	C=145	O=123	E=69.40	R=1.77	rawP=1.11e-20	adjP=4.09e-18
molecular function	signal transducer activity	GO:0004871	C=520	O=346	E=248.88	R=1.39	rawP=1.25e-18	adjP=3.07e-16
molecular function	molecular transducer activity	GO:0060089	C=520	O=346	E=248.88	R=1.39	rawP=1.25e-18	adjP=3.07e-16
molecular function	cytokine activity	GO:0005125	C=93	O=75	E=44.51	R=1.68	rawP=6.38e-11	adjP=1.34e-08
molecular function	growth factor activity	GO:0008083	C=69	O=57	E=33.02	R=1.73	rawP=2.27e-09	adjP=4.19e-07
molecular function	glycosaminoglycan binding	GO:0005539	C=89	O=69	E=42.60	R=1.62	rawP=8.65e-09	adjP=1.42e-06
molecular function	calcium ion binding	GO:0005509	C=302	O=191	E=144.54	R=1.32	rawP=3.68e-08	adjP=5.43e-06
cellular component	extracellular region	GO:0005576	C=760	O=540	E=363.42	R=1.49	rawP=4.86e-41	adjP=3.35e-38
cellular component	extracellular region part	GO:0044421	C=496	O=362	E=237.18	R=1.53	rawP=2.66e-31	adjP=9.16e-29
cellular component	cell periphery	GO:0071944	C=1991	O=1168	E=952.06	R=1.23	rawP=1.44e-26	adjP=3.31e-24
cellular component	plasma membrane	GO:0005886	C=1938	O=1138	E=926.71	R=1.23	rawP=4.95e-26	adjP=8.53e-24
cellular component	extracellular space	GO:0005615	C=379	O=276	E=181.23	R=1.52	rawP=8.42e-24	adjP=1.16e-21
cellular component	plasma membrane part	GO:0044459	C=755	O=470	E=361.03	R=1.30	rawP=1.33e-16	adjP=1.53e-14
cellular component	extracellular matrix	GO:0031012	C=169	O=132	E=80.81	R=1.63	rawP=4.26e-16	adjP=4.19e-14
cellular component	proteinaceous extracellular matrix	GO:0005578	C=147	O=115	E=70.29	R=1.64	rawP=2.76e-14	adjP=2.38e-12
cellular component	intrinsic to plasma membrane	GO:0031226	C=296	O=204	E=141.54	R=1.44	rawP=8.92e-14	adjP=6.83e-12
cellular component	cell surface	GO:0009986	C=332	O=222	E=158.76	R=1.40	rawP=9.83e-13	adjP=6.77e-11
