# Supplementary material for: Integrative genomics of microglia implicates DLG4 (PSD95) in the white matter development of preterm infants
Source: Nat Commun. 2017 Sep 5;8:428. doi: 10.1038/s41467-017-00422-w (PMC5585205; doi:10.1038/s41467-017-00422-w)
Supplement: Supplementary file 5 — Supplementary Data 4 [file 41467_2017_422_MOESM5_ESM.xlsx]

## Sheet: Sheet1
Supplementary Data 4. Summary of representative Gene Ontology (GO) terms for the aggregated differentially expressed gene lists found by MANOVA testing for each of the three responses (IL-1β, Development and Interaction), using the REVIGO tool.
BIOLOGICAL PROCESS
term ID	description	frequency	log10 p-value	uniqueness	dispensability		Frequency is the percentage of human proteins in UniProt which were annotated with a GO term in the GOA database, i.e. a higher frequency denotes a more general term.
GO:0002376	immune system process	0.00625	-8.5143	0.9	0
GO:0006952	defense response	0.00569	-11.6925	0.82	0		Uniqueness measures whether the term is an outlier when compared semantically to the whole list. Caculated as 1-(average semantic similarity of a term to all other terms). More unique terms tend to be less dispensable.
GO:0007155	cell adhesion	0.00564	-10.8386	0.9	0
GO:0009653	anatomical structure morphogenesis	0.01008	-9.0926	0.47	0		Dispensability is the semantic similarity threshold at which the term was removed from the list and assigned to a cluster. Cluster representatives always have dispensability below the cutoff threshold.
GO:0022610	biological adhesion	0.0121	-11.3288	0.9	0
GO:0032501	multicellular organismal process	0.0079	-12.2692	0.9	0		log10 p-value is an input derived from the previous enrichment analysis
GO:0040011	locomotion	0.01437	-10.7282	0.9	0
GO:0044699	single-organism process	0.53975	-12.2692	0.95	0
GO:0044707	single-multicellular organism process	0.00762	-12.2692	0.43	0
GO:0051239	regulation of multicellular organismal process	0.00256	-10.9208	0.84	0
GO:0007166	cell surface receptor signaling pathway	0.00621	-9.7447	0.74	0.43
CELLULAR COMPONENT
term ID	description	frequency	log10 p-value	uniqueness	dispensability
GO:0005576	extracellular region	0.04572	-37.475	0.85	0
GO:0031012	extracellular matrix	0.00156	-13.3778	0.84	0
GO:0044421	extracellular region part	0.02867	-28.0381	0.67	0
GO:0044459	plasma membrane part	0.03064	-13.8153	0.58	0
GO:0009986	cell surface	0.00186	-10.1694	0.82	0.03
GO:0071944	cell periphery	0.17505	-23.4802	0.83	0.06
GO:0031224	intrinsic component of membrane	0.3535	-7.5243	0.68	0.28
GO:0031226	intrinsic component of plasma membrane	0.01342	-11.1656	0.56	0.44
MOLECULAR FUNCTION
term ID	description	frequency	log10 p-value	uniqueness	dispensability
GO:0004872	receptor activity	0.01865	-24.317	0.85	0
GO:0005125	cytokine activity	0.0002	-7.8729	0.67	0
GO:0038023	signaling receptor activity	0.01488	-23.3188	0.35	0
GO:0060089	molecular transducer activity	0.02044	-15.5129	0.85	0
GO:0005539	glycosaminoglycan binding	0.00017	-5.8477	0.83	0.03
GO:0005509	calcium ion binding	0.00365	-5.2652	0.83	0.04
