# Supplementary material for: Integrative genomics of microglia implicates DLG4 (PSD95) in the white matter development of preterm infants
Source: Nat Commun. 2017 Sep 5;8:428. doi: 10.1038/s41467-017-00422-w (PMC5585205; doi:10.1038/s41467-017-00422-w)
Supplement: Supplementary file 6 — Supplementary Data 5 [file 41467_2017_422_MOESM6_ESM.xlsx]

## Sheet: Sheet1
		Supplementary Data 5. Full annotation of clusters of genes with patterns of response to IL1B (Figure 2 Panel B)
Cluster	Response FDR<10%	Significant GO terms (aggregating Biological Process, Molecular Function and Cellular Component) (adjp < 0.05)
1	up at P1	positive regulation of inflammatory response, regulation of cellular process,cell surface binding, cadmium ion binding, chemokine activity, ferrous iron transmembrane transporter activity, external side of plasma membrane, extracellular space
2	down at P1	protein heterotrimerisation, collagen fibril organisation, response to amino acid stimulus, cellular response to amine stimulus, skin development, platelet derived growth factor binding, transmembrane receptor protein serine/threonine kinase binding, retinal binding, extracellular matrix structural component, sodium ion transmembrane transporter activity, connexon complex, collagen type I, extrac…
3	up at P5	regulation of immune system process, innate immune response, response to cytokine stimulus, carbohydrate derivative binding, calcium ion binding, endopeptidase activity, peptidase inhibitor activity, transmembrane receptor signaling, MHC class II protein complex, integral to membrane
4	down at P5	anatomical structure morphogenesis, system development, cell differentiation, DNA-dependent DNA replication, DNA-directed DNA polymerase activity, transmembrane receptor protein tyrosine kinase activity, prostaglandin E receptor activity, Wnt-activated receptor activity, plasma membrane, MCM complex
5	down at P1	multicellular organismal development, angiogenesis, anatomical structure formation involved in morphogenesis, vascular process in circulatory system, DNA binding, guanylate cyclase activity, G-protein coupled receptor activity, G-protein coupled receptor activity, bile acid transmembrane transporter, guanylate cyclase complex, plasma membrane part
6	no clear pattern	regulation of viral reproduction, positive regulation of T-cell mediated cytotoxicity, positive regulation of T-cell mediated immunity, antigen processing and presentation of peptide antigen via MHC class I, antigen processing and presentation of endogenous peptide antigen, external side plasma membrane, MHC class I protein complex
