# Supplementary material for: Integrative genomics of microglia implicates DLG4 (PSD95) in the white matter development of preterm infants
Source: Nat Commun. 2017 Sep 5;8:428. doi: 10.1038/s41467-017-00422-w (PMC5585205; doi:10.1038/s41467-017-00422-w)
Supplement: Supplementary file 7 — Supplementary Data 6 [file 41467_2017_422_MOESM7_ESM.xlsx]

## Sheet: Sheet1
Supplementary Data 6. Representative Gene Ontology (GO) terms for each of the three gene networks (IL-1β, Development and Interaction), using the REVIGO tool as before.
IL-1b
BIOLOGICAL PROCESS
term ID	description	frequency	log10 p-value	uniqueness	dispensability
GO:0006952	defense response	0.00569	-7.2676	0.28	0
GO:0051704	multi-organism process	0.02773	-4	0.7	0
GO:0009607	response to biotic stimulus	0.00465	-5.6757	0.32	0.42
GO:0051607	defense response to virus	0.00321	-7.4237	0.04	0.56
MOLECULAR FUNCTION
term ID	description	frequency	log10 p-value	uniqueness	dispensability
GO:0004872	receptor activity	0.01865	-3.5229	0.79	0
GO:0015267	channel activity	0.00406	-4.5884	0.12	0
GO:0038023	signaling receptor activity	0.01488	-3.3979	0.64	0
GO:0022803	passive transmembrane transporter activity	0.00406	-4.5884	0.41	0.42
CELLULAR COMPONENT
term ID	description	frequency	log10 p-value	uniqueness	dispensability
GO:0005576	extracellular region	0.04572	-5.5498	0.78	0
GO:0005929	cilium	0.00069	-2.7696	0.75	0
GO:0034702	ion channel complex	0.00097	-3.699	0.52	0
GO:0044421	extracellular region part	0.02867	-3.699	0.64	0
GO:0005886	plasma membrane	0.13934	-4.0083	0.73	0.07
GO:0071944	cell periphery	0.17505	-3.699	0.78	0.09
GO:0034703	cation channel complex	0.00073	-2.8539	0.47	0.61
GO:0005615	extracellular space	0.00249	-3.5229	0.64	0.62
Interaction
BIOLOGICAL PROCESS
term ID	description	frequency	log10 p-value	uniqueness	dispensability
GO:0002706	regulation of lymphocyte mediated immunity	0.00064	-4	0.44	0
GO:0048858	cell projection morphogenesis	0.00049	-3.1549	0.39	0
GO:0051873	killing by host of symbiont cells	1e-05	-2.7696	0.5	0.17
GO:0031282	regulation of guanylate cyclase activity	1e-05	-2.7696	0.61	0.17
GO:0009799	specification of symmetry	0.0001	-2.8239	0.53	0.5
MOLECULAR FUNCTION
term ID	description	frequency	log10 p-value	uniqueness	dispensability
GO:0001730	2'-5'-oligoadenylate synthetase activity	0	-3	0.79	0
GO:0015291	secondary active transmembrane transporter activity	0.01221	-2.7447	0.57	0
GO:0030250	guanylate cyclase activator activity	0	-2.2218	0.39	0
GO:0031005	filamin binding	0	-2.3872	0.74	0
GO:0035256	G-protein coupled glutamate receptor binding	0	-2.2218	0.74	0.27
GO:0010851	cyclase regulator activity	1e-05	-2.2218	0.55	0.45
GO:0015293	symporter activity	0.00576	-2.9208	0.54	0.65
CELLULAR COMPONENT
term ID	description	frequency	log10 p-value	uniqueness	dispensability
GO:0030017	sarcomere	0.00025	-4.1249	0.17	0
GO:0005886	plasma membrane	0.13934	-5.7212	0.67	0.03
GO:0071944	cell periphery	0.17505	-5.3675	0.68	0.09
GO:0031514	motile cilium	0.00023	-3.0969	0.49	0.18
GO:0043292	contractile fiber	0.0003	-4.1959	0.42	0.29
Development
BIOLOGICAL PROCESS
term ID	description	frequency	log10 p-value	uniqueness	dispensability
GO:0034695	response to prostaglandin E	0	-1.6271	0.79	0
GO:0050951	sensory perception of temperature stimulus	1e-05	-1.6271	0.76	0
GO:0070613	regulation of protein processing	0.00084	-3.0458	0.57	0
GO:0030497	fatty acid elongation	1e-05	-1.4935	0.73	0.03
GO:0032892	positive regulation of organic acid transport	1e-05	-1.8125	0.27	0.18
GO:0008360	regulation of cell shape	0.00716	-1.9172	0.51	0.28
GO:0052472	modulation by host of symbiont transcription	1e-05	-1.5622	0.55	0.43
MOLECULAR FUNCTION
term ID	description	frequency	log10 p-value	uniqueness	dispensability
GO:0005198	structural molecule activity	0.0364	-2.0088	0.8	0
GO:0010484	H3 histone acetyltransferase activity	0	-2.7447	0.62	0
GO:0050733	RS domain binding	0	-2.8539	0.67	0
GO:0061135	endopeptidase regulator activity	0.00084	-2.3665	0.61	0
GO:0003923	GPI-anchor transamidase activity	1e-05	-1.983	0.78	0.01
GO:0008378	galactosyltransferase activity	0.00025	-2.3872	0.74	0.11
GO:0097110	scaffold protein binding	2e-05	-2.2924	0.67	0.31
GO:0002020	protease binding	4e-05	-2.1871	0.66	0.35
CELLULAR COMPONENT
term ID	description	frequency	log10 p-value	uniqueness	dispensability
GO:0016023	cytoplasmic membrane-bounded vesicle	0.00132	-2.4815	0.15	0
GO:0031982	vesicle	0.00452	-2.2147	0.46	0.25
GO:0016471	vacuolar proton-transporting V-type ATPase complex	0.00014	-2.2757	0.25	0.29
GO:0016607	nuclear speck	0.00012	-2.2076	0.4	0.3
GO:0022627	cytosolic small ribosomal subunit	0.00013	-2.0315	0.43	0.3
GO:0005766	primary lysosome	1e-05	-1.9914	0.35	0.66
GO:0042582	azurophil granule	1e-05	-1.9914	0.15	0.69
