# Supplementary material for: Integrative genomics of microglia implicates DLG4 (PSD95) in the white matter development of preterm infants
Source: Nat Commun. 2017 Sep 5;8:428. doi: 10.1038/s41467-017-00422-w (PMC5585205; doi:10.1038/s41467-017-00422-w)
Supplement: Supplementary file 8 — Supplementary Data 7 [file 41467_2017_422_MOESM8_ESM.xlsx]

## Sheet: Sheet1
	Supplementary Data 7. Gene expression collections containing significant up-regulation of SPN1 genes (GTEx portal), identified by the Enrichr tool.
Term	Overlap	P-value	Adjusted P-value	Z-score	Combined Score	Genes
GTEX-OXRN-2426-SM-2I5EQ_brain_male_50-59_years	16/1596	4.62762e-09	5.58554e-06	-1.68185	20.3426	PRRT1;CYFIP2;PDXK;CAMK2A;ADAM22;SLC1A3;ATP2B2;ATP1B2;KALRN;GNAO1;ARC;CUX2;DLG4;NF2;DLGAP3;SHANK1
GTEX-TSE9-0011-R10A-SM-3DB7O_brain_female_60-69_years	17/1807	3.11292e-09	5.58554e-06	-1.66848	20.1808	PRRT1;CYFIP2;PDXK;CAMK2A;ADAM22;SLC1A3;ATP2B2;ATP1B2;KALRN;GNAO1;ARC;CUX2;DLG4;RGS12;NF2;DLGAP3;SHANK1
GTEX-XLM4-3026-SM-4AT6L_brain_male_60-69_years	17/2256	8.60076e-08	3.53561e-05	-1.73082	17.741	PRRT1;CYFIP2;PDXK;CAMK2A;ADAM22;SLC1A3;ATP2B2;ATP1B2;KALRN;GNAO1;KAT2A;ARC;CUX2;DLG4;NF2;DLGAP3;SHANK1
GTEX-Q2AG-2926-SM-2HMJ3_brain_female_40-49_years	17/2304	1.1717e-07	3.53561e-05	-1.72919	17.7243	PRRT1;CYFIP2;PDXK;CAMK2A;ADAM22;SLC1A3;ATP2B2;ATP1B2;KALRN;GNAO1;ARC;CUX2;DLG4;RGS12;NF2;DLGAP3;SHANK1
GTEX-TSE9-3026-SM-3DB76_brain_female_60-69_years	17/2281	1.01131e-07	3.53561e-05	-1.67111	17.129	PRRT1;CYFIP2;PDXK;CAMK2A;ADAM22;SLC1A3;ATP2B2;ATP1B2;KALRN;GNAO1;ARC;CUX2;DLG4;RGS12;NF2;DLGAP3;SHANK1
GTEX-NPJ7-2726-SM-2I3FT_brain_female_60-69_years	13/1161	6.18986e-08	3.53561e-05	-1.67085	17.1263	PRRT1;PDXK;CAMK2A;SLC1A3;ATP2B2;ATP1B2;KALRN;GNAO1;CUX2;DLG4;NF2;DLGAP3;SHANK1
GTEX-X585-3026-SM-46MWF_brain_male_50-59_years	18/2611	1.11296e-07	3.53561e-05	-1.66719	17.0887	PRRT1;CYFIP2;PDXK;CAMK2A;ADAM22;SLC1A3;ATP2B2;ATP1B2;KALRN;GNAO1;KAT2A;ARC;CUX2;DLG4;RGS12;NF2;DLGAP3;SHANK1
GTEX-QVJO-1426-SM-2S1QY_brain_female_60-69_years	17/2180	5.18783e-08	3.53561e-05	-1.62557	16.6622	PRRT1;CYFIP2;PDXK;CAMK2A;ADAM22;SLC1A3;ATP2B2;ATP1B2;KALRN;GNAO1;LDHB;CUX2;DLG4;RGS12;NF2;DLGAP3;SHANK1
GTEX-WZTO-2926-SM-3NM9I_brain_male_40-49_years	17/2338	1.45201e-07	3.89461e-05	-1.65874	16.8418	PRRT1;CYFIP2;PDXK;CAMK2A;ADAM22;SLC1A3;ATP2B2;ATP1B2;KALRN;GNAO1;ARC;CUX2;DLG4;RGS12;NF2;DLGAP3;SHANK1
GTEX-X261-0011-R10B-SM-4E3JT_brain_male_50-59_years	12/1066	2.20533e-07	4.21374e-05	-1.76939	17.8259	PRRT1;PDXK;ARC;CUX2;DLG4;CAMK2A;SLC1A3;ATP2B2;NF2;ATP1B2;DLGAP3;SHANK1
GTEX-R55E-0011-R4A-SM-2TC5H_brain_male_20-29_years	17/2423	2.44376e-07	4.21374e-05	-1.72064	17.3347	PRRT1;CYFIP2;PDXK;CAMK2A;ADAM22;SLC1A3;ATP2B2;ATP1B2;KALRN;GNAO1;ARC;CUX2;DLG4;RGS12;NF2;DLGAP3;SHANK1
GTEX-NPJ8-1526-SM-2D7VU_brain_male_40-49_years	16/2109	2.32993e-07	4.21374e-05	-1.69407	17.067	PRRT1;CYFIP2;PDXK;CAMK2A;ADAM22;SLC1A3;ATP2B2;ATP1B2;KALRN;GNAO1;KAT2A;CUX2;DLG4;NF2;DLGAP3;SHANK1
GTEX-RNOR-2326-SM-2TF4I_brain_female_50-59_years	17/2406	2.20595e-07	4.21374e-05	-1.65093	16.6324	PRRT1;CYFIP2;PDXK;CAMK2A;ADAM22;SLC1A3;ATP2B2;ATP1B2;KALRN;GNAO1;ARC;CUX2;DLG4;RGS12;NF2;DLGAP3;SHANK1
GTEX-XOTO-3026-SM-4B65M_brain_male_50-59_years	16/2088	2.02973e-07	4.21374e-05	-1.63593	16.4813	PRRT1;CYFIP2;PDXK;CAMK2A;ADAM22;SLC1A3;ATP2B2;ATP1B2;KALRN;GNAO1;ARC;CUX2;DLG4;NF2;DLGAP3;SHANK1
GTEX-NL3H-0011-R3a-SM-2I3GL_brain_male_60-69_years	15/1843	2.71672e-07	4.3721e-05	-1.65687	16.6312	PRRT1;CYFIP2;PDXK;CAMK2A;ADAM22;SLC1A3;ATP2B2;KALRN;GNAO1;ARC;CUX2;DLG4;NF2;DLGAP3;SHANK1
GTEX-WHSE-0011-R3A-SM-3P5ZM_brain_male_20-29_years	15/1882	3.56374e-07	5.37679e-05	-1.6349	16.0724	PRRT1;CYFIP2;PDXK;CAMK2A;SLC1A3;ATP2B2;ATP1B2;KALRN;GNAO1;ARC;CUX2;DLG4;NF2;DLGAP3;SHANK1
GTEX-R55E-0011-R1A-SM-2TC6N_brain_male_20-29_years	15/1901	4.0579e-07	5.76222e-05	-1.62306	15.8437	PRRT1;CYFIP2;PDXK;CAMK2A;ADAM22;SLC1A3;ATP2B2;ATP1B2;KALRN;GNAO1;CUX2;DLG4;NF2;DLGAP3;SHANK1
GTEX-N7MT-0011-R10A-SM-2I3E1_brain_female_60-69_years	15/1918	4.55205e-07	6.1048e-05	-1.70898	16.5837	PRRT1;CYFIP2;PDXK;CAMK2A;ADAM22;SLC1A3;ATP2B2;ATP1B2;KALRN;GNAO1;CUX2;DLG4;NF2;DLGAP3;SHANK1
GTEX-WWYW-3126-SM-3NB39_brain_female_50-59_years	16/2224	4.82442e-07	6.12955e-05	-1.62807	15.792	PRRT1;CYFIP2;PDXK;CAMK2A;ADAM22;SLC1A3;ATP2B2;ATP1B2;KALRN;GNAO1;ARC;CUX2;DLG4;NF2;DLGAP3;SHANK1
GTEX-XOTO-0011-R3A-SM-4B64W_brain_male_50-59_years	16/2269	6.33766e-07	6.95414e-05	-1.65388	15.8336	PRRT1;CYFIP2;PDXK;CAMK2A;ADAM22;SLC1A3;ATP2B2;ATP1B2;KALRN;GNAO1;ARC;CUX2;DLG4;NF2;DLGAP3;SHANK1
GTEX-X4XX-3026-SM-3NMB2_brain_male_60-69_years	17/2581	6.08668e-07	6.95414e-05	-1.65073	15.8034	PRRT1;CYFIP2;PDXK;CAMK2A;ADAM22;SLC1A3;ATP2B2;ATP1B2;KALRN;GNAO1;ARC;CUX2;DLG4;RGS12;NF2;DLGAP3;SHANK1
GTEX-RVPV-0011-R3A-SM-2TF63_brain_male_60-69_years	15/1964	6.1758e-07	6.95414e-05	-1.62617	15.5683	PRRT1;PDXK;CAMK2A;ADAM22;SLC1A3;ATP2B2;ATP1B2;KALRN;GNAO1;ARC;CUX2;DLG4;NF2;DLGAP3;SHANK1
GTEX-WHSE-3026-SM-3P5ZH_brain_male_20-29_years	16/2279	6.72791e-07	7.06139e-05	-1.63855	15.6617	PRRT1;CYFIP2;PDXK;CAMK2A;ADAM22;SLC1A3;ATP2B2;ATP1B2;KALRN;GNAO1;ARC;CUX2;DLG4;NF2;DLGAP3;SHANK1
GTEX-OXRN-0011-R10A-SM-2I5GC_brain_male_50-59_years	14/1704	7.23694e-07	7.27915e-05	-1.65208	15.7409	PRRT1;PDXK;CAMK2A;ADAM22;SLC1A3;ATP2B2;ATP1B2;KALRN;GNAO1;CUX2;DLG4;NF2;DLGAP3;SHANK1
GTEX-NL4W-0011-R10A-SM-2I3DY_brain_male_50-59_years	12/1197	7.55664e-07	7.29669e-05	-1.66889	15.897	PRRT1;GNAO1;PDXK;CUX2;DLG4;CAMK2A;SLC1A3;ATP2B2;NF2;ATP1B2;DLGAP3;SHANK1
GTEX-QDT8-2926-SM-32PKC_brain_female_30-39_years	15/2049	1.06212e-06	9.86135e-05	-1.66206	15.3313	PRRT1;PDXK;CAMK2A;ADAM22;SLC1A3;ATP2B2;ATP1B2;KALRN;IFIT3;GNAO1;KAT2A;CUX2;DLG4;DLGAP3;SHANK1
GTEX-S7SE-0011-R1A-SM-2XCDE_brain_male_50-59_years	12/1270	1.40748e-06	0.000125839	-1.69393	15.2124	PRRT1;GNAO1;ARC;DLG4;CAMK2A;ADAM22;SLC1A3;ATP2B2;NF2;ATP1B2;DLGAP3;SHANK1
GTEX-N7MS-0011-R10A-SM-2HMJK_brain_male_60-69_years	15/2233	3.15053e-06	0.000268203	-1.64661	13.5414	PRRT1;CYFIP2;PDXK;CAMK2A;ADAM22;ATP2B2;KALRN;GNAO1;ARC;CUX2;DLG4;RGS12;NF2;DLGAP3;SHANK1
GTEX-WWYW-0011-R1A-SM-3TW8G_brain_female_50-59_years	15/2237	3.22199e-06	0.000268203	-1.63931	13.4813	PRRT1;CYFIP2;PDXK;CAMK2A;ADAM22;SLC1A3;ATP2B2;ATP1B2;KALRN;GNAO1;CUX2;DLG4;NF2;DLGAP3;SHANK1
GTEX-WL46-0011-R1A-SM-3LK6M_brain_male_50-59_years	15/2247	3.40712e-06	0.000274159	-1.68214	13.7965	PRRT1;CYFIP2;PDXK;CAMK2A;ADAM22;ATP2B2;KALRN;GNAO1;ARC;CUX2;DLG4;RGS12;NF2;DLGAP3;SHANK1
GTEX-T5JC-2426-SM-3NMDB_brain_male_20-29_years	16/2587	3.68298e-06	0.000286797	-1.65366	13.4885	PRRT1;CYFIP2;PDXK;CAMK2A;ADAM22;ATP2B2;ATP1B2;KALRN;GNAO1;ARC;CUX2;DLG4;RGS12;NF2;DLGAP3;SHANK1
GTEX-QVUS-2826-SM-3GADB_brain_female_60-69_years	14/1964	3.93242e-06	0.000296652	-1.68385	13.6779	PRRT1;PDXK;CAMK2A;ADAM22;SLC1A3;ATP2B2;ATP1B2;KALRN;GNAO1;KAT2A;CUX2;DLG4;NF2;SHANK1
GTEX-WZTO-0011-R4A-SM-3NMC7_brain_male_40-49_years	15/2284	4.17861e-06	0.000296681	-1.66476	13.5226	PRRT1;CYFIP2;CAMK2A;ADAM22;SLC1A3;ATP2B2;ATP1B2;KALRN;GNAO1;ARC;CUX2;DLG4;NF2;DLGAP3;SHANK1
GTEX-X4XX-0011-R3B-SM-46MWK_brain_male_60-69_years	15/2282	4.13318e-06	0.000296681	-1.65502	13.4435	PRRT1;CYFIP2;PDXK;CAMK2A;ADAM22;SLC1A3;ATP2B2;ATP1B2;KALRN;GNAO1;CUX2;DLG4;NF2;DLGAP3;SHANK1
GTEX-NPJ7-0011-R10A-SM-2I3E5_brain_female_60-69_years	15/2306	4.70887e-06	0.000315756	-1.64253	13.2397	PRRT1;CYFIP2;PDXK;CAMK2A;ADAM22;SLC1A3;ATP2B2;ATP1B2;KALRN;GNAO1;CUX2;DLG4;NF2;DLGAP3;SHANK1
GTEX-QMR6-1426-SM-32PLA_brain_male_50-59_years	16/2630	4.57868e-06	0.000315756	-1.58946	12.8119	PRRT1;CYFIP2;PDXK;CAMK2A;ADAM22;SLC1A3;ATP2B2;ATP1B2;KALRN;GNAO1;KAT2A;CUX2;DLG4;NF2;DLGAP3;SHANK1
GTEX-Q2AG-0011-R4A-SM-2HMKA_brain_female_40-49_years	15/2317	4.99612e-06	0.000317385	-1.63277	13.1526	PRRT1;CYFIP2;PDXK;CAMK2A;ADAM22;ATP2B4;SLC1A3;ATP2B2;ATP1B2;KALRN;GNAO1;DLG4;NF2;DLGAP3;SHANK1
GTEX-T2IS-3026-SM-32QPM_brain_female_20-29_years	15/2313	4.88989e-06	0.000317385	-1.60128	12.8989	PRRT1;CYFIP2;PDXK;CAMK2A;ADAM22;ATP2B2;KALRN;GNAO1;ARC;CUX2;DLG4;RGS12;NF2;DLGAP3;SHANK1
GTEX-WVLH-0011-R2A-SM-3MJFJ_brain_male_50-59_years	16/2657	5.23762e-06	0.000324195	-1.59579	12.8208	PRRT1;CYFIP2;PDXK;CAMK2A;ADAM22;SLC1A3;ATP2B2;ATP1B2;KALRN;GNAO1;ARC;CUX2;DLG4;NF2;DLGAP3;SHANK1
GTEX-WHSE-0011-R4A-SM-3P5ZN_brain_male_20-29_years	13/1730	5.66601e-06	0.000341944	-1.63098	13.0166	CAMK2A;SLC1A3;ATP2B2;ATP1B2;KALRN;IFIT3;GNAO1;GNA13;ARC;CUX2;DLG4;DLGAP3;SHANK1
GTEX-Q2AG-0011-R10A-SM-2HMLA_brain_female_40-49_years	16/2680	5.86545e-06	0.000345346	-1.58542	12.6373	PRRT1;CYFIP2;PDXK;CAMK2A;ADAM22;SLC1A3;ATP2B2;ATP1B2;KALRN;GNAO1;ARC;CUX2;DLG4;NF2;DLGAP3;SHANK1
GTEX-S7SE-0011-R4A-SM-2XCDB_brain_male_50-59_years	14/2053	6.608e-06	0.000379802	-1.63905	12.9089	PRRT1;CYFIP2;PDXK;CAMK2A;ADAM22;SLC1A3;ATP1B2;KALRN;GNAO1;CUX2;DLG4;NF2;DLGAP3;SHANK1
GTEX-X4XX-0011-R1B-SM-3P622_brain_male_60-69_years	11/1231	7.4943e-06	0.000420727	-1.65935	12.899	GNAO1;PDXK;CUX2;DLG4;CAMK2A;SLC1A3;RGS12;NF2;ATP1B2;DLGAP3;SHANK1
GTEX-WL46-2926-SM-3LK82_brain_male_50-59_years	15/2399	7.68689e-06	0.000421731	-1.61306	12.5353	PRRT1;CYFIP2;PDXK;CAMK2A;ADAM22;ATP2B2;KALRN;GNAO1;ARC;CUX2;DLG4;RGS12;NF2;DLGAP3;SHANK1
GTEX-T6MN-2626-SM-32PMQ_brain_male_50-59_years	15/2418	8.47203e-06	0.000454477	-1.60459	12.3495	PRRT1;CYFIP2;PDXK;CAMK2A;ADAM22;ATP2B2;KALRN;GNAO1;KAT2A;ARC;CUX2;DLG4;NF2;DLGAP3;SHANK1
GTEX-WVLH-3026-SM-3MJG9_brain_male_50-59_years	15/2426	8.82366e-06	0.000463051	-1.59688	12.2603	PRRT1;CYFIP2;PDXK;CAMK2A;ADAM22;ATP2B2;KALRN;GNAO1;ARC;CUX2;DLG4;RGS12;NF2;DLGAP3;SHANK1
GTEX-T5JC-0011-R10A-SM-32PM2_brain_male_20-29_years	16/2781	9.50957e-06	0.000488428	-1.61218	12.2918	PRRT1;CYFIP2;PDXK;CAMK2A;ADAM22;SLC1A3;ATP2B2;KALRN;GNAO1;ARC;CUX2;DLG4;RGS12;NF2;DLGAP3;SHANK1
GTEX-NL3H-0011-R4a-SM-2I3GK_brain_male_60-69_years	9/798	9.96593e-06	0.000501203	-1.65546	12.579	PRRT1;GNAO1;DLG4;CAMK2A;SLC1A3;NF2;ATP1B2;DLGAP3;SHANK1
GTEX-NPJ8-0011-R10A-SM-2YUMO_brain_male_40-49_years	15/2464	1.06799e-05	0.00052615	-1.62158	12.2428	PRRT1;CYFIP2;PDXK;CAMK2A;ADAM22;SLC1A3;ATP2B2;ATP1B2;KALRN;GNAO1;CUX2;DLG4;NF2;DLGAP3;SHANK1
GTEX-NPJ7-0011-R4a-SM-2I3GJ_brain_female_60-69_years	9/817	1.20122e-05	0.000579951	-1.71067	12.7489	PRRT1;GNAO1;CUX2;CAMK2A;SLC1A3;NF2;ATP1B2;DLGAP3;SHANK1
GTEX-Q2AG-0011-R7A-SM-2HMJP_brain_female_40-49_years	11/1314	1.38576e-05	0.000655926	-1.68223	12.3299	PRRT1;GNAO1;ARC;DLG4;CAMK2A;ADAM22;SLC1A3;ATP2B2;NF2;ATP1B2;DLGAP3
GTEX-P44H-0011-R10A-SM-2XCEK_brain_male_40-49_years	14/2196	1.44044e-05	0.000668697	-1.59153	11.6343	PRRT1;PDXK;CAMK2A;ADAM22;SLC1A3;ATP2B2;ATP1B2;KALRN;GNAO1;LDHB;CUX2;DLG4;DLGAP3;SHANK1
GTEX-QDT8-0011-R3A-SM-32PKR_brain_female_30-39_years	13/1891	1.49111e-05	0.000679156	-1.62523	11.8555	PRRT1;CAMK2A;ADAM22;SLC1A3;ATP2B2;ATP1B2;KALRN;IFIT3;GNAO1;CUX2;DLG4;DLGAP3;SHANK1
GTEX-WWYW-0011-R10A-SM-3NB35_brain_female_50-59_years	16/2885	1.5293e-05	0.000683652	-1.56604	11.4134	PRRT1;CYFIP2;PDXK;CAMK2A;ADAM22;SLC1A3;ATP2B2;ATP1B2;KALRN;GNAO1;ARC;CUX2;DLG4;NF2;DLGAP3;SHANK1
GTEX-WHSE-0011-R5A-SM-3P5ZO_brain_male_20-29_years	14/2213	1.57372e-05	0.000690718	-1.59981	11.6431	PRRT1;CYFIP2;CAMK2A;ADAM22;SLC1A3;ATP2B2;ATP1B2;KALRN;GNAO1;GNA13;ARC;DLG4;RGS12;DLGAP3
GTEX-WZTO-0011-R6B-SM-4E3J6_brain_male_40-49_years	14/2258	1.98115e-05	0.000854018	-1.57609	11.136	PRRT1;CYFIP2;PDXK;CAMK2A;ADAM22;SLC1A3;ATP2B2;ATP1B2;GNAO1;ARC;CUX2;DLG4;DLGAP3;SHANK1
GTEX-T5JC-0011-R4A-SM-32PLT_brain_male_20-29_years	13/1948	2.0513e-05	0.000868743	-1.65823	11.688	PRRT1;CYFIP2;PDXK;CAMK2A;SLC1A3;ATP1B2;GNAO1;LDHB;DLG4;TADA3;NF2;DLGAP3;SHANK1
GTEX-XLM4-0011-R3B-SM-4AT6E_brain_male_60-69_years	15/2627	2.32795e-05	0.000952486	-1.61617	11.2428	PRRT1;CYFIP2;PDXK;CAMK2A;ADAM22;SLC1A3;ATP2B2;ATP1B2;KALRN;GNAO1;CUX2;DLG4;NF2;DLGAP3;SHANK1
GTEX-WL46-0011-R3A-SM-3TW8E_brain_male_50-59_years	15/2626	2.31728e-05	0.000952486	-1.60776	11.1843	PRRT1;CYFIP2;PDXK;CAMK2A;ADAM22;ATP2B2;KALRN;GNAO1;ARC;CUX2;DLG4;RGS12;NF2;DLGAP3;SHANK1
GTEX-TSE9-0011-R6A-SM-3DB7L_brain_female_60-69_years	12/1714	3.00539e-05	0.00120917	-1.60939	10.8116	GNAO1;PRRT1;CYFIP2;ARC;DLG4;CAMK2A;ADAM22;SLC1A3;ATP2B2;ATP1B2;DLGAP3;SHANK1
GTEX-Q2AG-0011-R6A-SM-2HML7_brain_female_40-49_years	13/2037	3.30121e-05	0.00130641	-1.59296	10.578	PRRT1;CYFIP2;PDXK;CAMK2A;ADAM22;SLC1A3;ATP2B2;ATP1B2;GNAO1;ARC;DLG4;NF2;DLGAP3
GTEX-RVPU-0011-R10A-SM-2XCAH_brain_male_50-59_years	11/1471	3.94723e-05	0.00153687	-1.68284	10.9014	PRRT1;GNAO1;ARC;DLG4;CAMK2A;ADAM22;SLC1A3;ATP2B2;NF2;ATP1B2;KALRN
GTEX-S7SE-0011-R7A-SM-2XCDI_brain_male_50-59_years	13/2104	4.64521e-05	0.00177992	-1.62109	10.2634	PRRT1;CYFIP2;CAMK2A;ADAM22;SLC1A3;ATP2B2;ATP1B2;GNAO1;LDHB;ARC;DLG4;RGS12;DLGAP3
GTEX-TSE9-0011-R1A-SM-3DB7E_brain_female_60-69_years	9/983	5.10887e-05	0.00189736	-1.6353	10.2489	PRRT1;ARC;DLG4;CAMK2A;SLC1A3;ATP2B2;ATP1B2;DLGAP3;SHANK1
GTEX-XOTO-0011-R1B-SM-4B65C_brain_male_50-59_years	12/1807	5.06244e-05	0.00189736	-1.61664	10.1319	GNAO1;PRRT1;ARC;DLG4;CAMK2A;ADAM22;SLC1A3;ATP2B2;ATP1B2;NF2;DLGAP3;SHANK1
GTEX-XLM4-0011-R10A-SM-4AT5P_brain_male_60-69_years	14/2464	5.30646e-05	0.00194088	-1.60317	10.0111	PRRT1;CYFIP2;PDXK;CAMK2A;ADAM22;SLC1A3;ATP2B2;ATP1B2;KALRN;GNAO1;CUX2;DLG4;DLGAP3;SHANK1
GTEX-WHSE-0011-R1A-SM-3P5ZK_brain_male_20-29_years	13/2146	5.71498e-05	0.00202882	-1.63074	10.1111	PRRT1;CYFIP2;CAMK2A;ADAM22;ATP2B2;ATP1B2;KALRN;GNAO1;ARC;DLG4;NF2;DLGAP3;SHANK1
GTEX-WHSE-0011-R7A-SM-3P5YZ_brain_male_20-29_years	11/1530	5.65413e-05	0.00202882	-1.58278	9.8137	PRRT1;GNAO1;CYFIP2;ARC;DLG4;CAMK2A;ADAM22;ATP2B2;RGS12;DLGAP3;IFIT3
GTEX-WHSE-0011-R6A-SM-3P5ZP_brain_male_20-29_years	12/1847	6.27197e-05	0.00216617	-1.62213	9.95141	GNAO1;PRRT1;CYFIP2;ARC;DLG4;CAMK2A;SLC1A3;ATP2B2;ATP1B2;DLGAP3;IFIT3;SHANK1
GTEX-X4XX-0011-R10B-SM-46MWO_brain_male_60-69_years	15/2855	6.28137e-05	0.00216617	-1.60214	9.8288	PRRT1;CYFIP2;PDXK;CAMK2A;ADAM22;SLC1A3;ATP2B2;KALRN;GNAO1;ARC;CUX2;DLG4;NF2;DLGAP3;SHANK1
GTEX-N7MT-0011-R7a-SM-2I3FZ_brain_female_60-69_years	11/1553	6.47513e-05	0.00220154	-1.61315	9.87024	GNAO1;PRRT1;PDXK;DLG4;CAMK2A;ADAM22;SLC1A3;ATP2B2;ATP1B2;NF2;DLGAP3
GTEX-RU72-0011-R5A-SM-2TF6U_brain_female_50-59_years	11/1563	6.8631e-05	0.00230104	-1.65569	10.0573	GNAO1;PRRT1;CYFIP2;PDXK;DLG4;CAMK2A;SLC1A3;ATP2B2;ATP1B2;NF2;DLGAP3
GTEX-N7MS-0011-R7a-SM-2HMKN_brain_male_60-69_years	9/1027	7.15522e-05	0.00236612	-1.62967	9.85382	GNAO1;ARC;DLG4;CAMK2A;SLC1A3;ATP2B2;NF2;ATP1B2;DLGAP3
GTEX-OXRO-0011-R10A-SM-2I5EH_brain_female_60-69_years	8/792	7.35529e-05	0.00239942	-1.70007	10.2557	PRRT1;ARC;CUX2;CAMK2A;SLC1A3;ATP2B2;ATP1B2;SHANK1
GTEX-PWO3-0926-SM-2I5EY_brain_female_60-69_years	8/794	7.48523e-05	0.00240925	-1.71709	10.3514	GNAO1;PDXK;CUX2;CAMK2A;SLC1A3;NF2;ATP1B2;SHANK1
GTEX-QVJO-0011-R2A-SM-2S1QK_brain_female_60-69_years	12/1903	8.38596e-05	0.00266365	-1.61938	9.59979	GNAO1;PRRT1;CYFIP2;PDXK;ARC;DLG4;CAMK2A;SLC1A3;ATP1B2;NF2;DLGAP3;SHANK1
GTEX-QVJO-0011-R4A-SM-2S1QL_brain_female_60-69_years	13/2235	8.72208e-05	0.00273443	-1.58299	9.34257	PRRT1;PDXK;CAMK2A;ADAM22;SLC1A3;ATP1B2;GNAO1;LDHB;CUX2;DLG4;NF2;DLGAP3;SHANK1
GTEX-XOTO-0011-R7B-SM-4B64R_brain_male_50-59_years	9/1056	8.85326e-05	0.00273997	-1.61235	9.51256	PRRT1;GNAO1;ARC;DLG4;CAMK2A;SLC1A3;ATP2B2;ATP1B2;DLGAP3
GTEX-Q2AG-0011-R5A-SM-2HMJH_brain_female_40-49_years	13/2254	9.51957e-05	0.00290889	-1.54643	9.0311	PRRT1;CYFIP2;PDXK;CAMK2A;ADAM22;SLC1A3;ATP2B2;ATP1B2;GNAO1;ARC;DLG4;NF2;DLGAP3
GTEX-RU72-0011-R6A-SM-2TF71_brain_female_50-59_years	10/1338	9.82544e-05	0.00296483	-1.62729	9.47232	PRRT1;GNAO1;DLG4;CAMK2A;ADAM22;SLC1A3;ATP2B2;NF2;ATP1B2;DLGAP3
GTEX-WZTO-0011-R3B-SM-3NMC6_brain_male_40-49_years	15/2972	0.000100532	0.00299611	-1.54884	8.99944	PRRT1;CYFIP2;PDXK;CAMK2A;ADAM22;SLC1A3;ATP2B2;KALRN;GNAO1;ARC;CUX2;DLG4;NF2;DLGAP3;SHANK1
GTEX-WVLH-0011-R4A-SM-3MJFS_brain_male_50-59_years	12/1957	0.000109871	0.00322283	-1.63038	9.35429	GNAO1;PRRT1;PDXK;CUX2;DLG4;CAMK2A;ADAM22;SLC1A3;ATP1B2;NF2;DLGAP3;SHANK1
GTEX-T5JC-0011-R8A-SM-32PLM_brain_male_20-29_years	15/2997	0.00011081	0.00322283	-1.54498	8.86432	PRRT1;CYFIP2;PDXK;CAMK2A;ADAM22;ATP2B2;KALRN;GNAO1;ARC;CUX2;DLG4;RGS12;NF2;DLGAP3;SHANK1
GTEX-Q2AG-0011-R3A-SM-2HMJ9_brain_female_40-49_years	14/2637	0.000112301	0.00322733	-1.51203	8.67313	PRRT1;CYFIP2;PDXK;CAMK2A;ADAM22;ATP2B2;KALRN;GNAO1;ARC;CUX2;DLG4;NF2;DLGAP3;SHANK1
GTEX-NL3H-0011-R6a-SM-2I3G8_brain_male_60-69_years	13/2315	0.000125283	0.00355803	-1.55289	8.75604	PRRT1;CYFIP2;PDXK;CAMK2A;ADAM22;SLC1A3;ATP2B2;ATP1B2;GNAO1;DLG4;NF2;DLGAP3;SHANK1
GTEX-N7MS-0011-R5a-SM-2HMK8_brain_male_60-69_years	12/1995	0.000132141	0.00370915	-1.58576	8.87541	GNAO1;PRRT1;CYFIP2;ARC;DLG4;CAMK2A;ADAM22;SLC1A3;ATP2B2;RGS12;ATP1B2;DLGAP3
GTEX-NL3H-0011-R10A-SM-2I3E9_brain_male_60-69_years	14/2684	0.000136168	0.00377827	-1.5687	8.75097	PRRT1;CYFIP2;PDXK;CAMK2A;ADAM22;ATP2B2;KALRN;GNAO1;ARC;CUX2;DLG4;NF2;DLGAP3;SHANK1
GTEX-X585-0011-R3B-SM-46MVG_brain_male_50-59_years	14/2692	0.000140646	0.00385819	-1.59231	8.84938	PRRT1;CYFIP2;PDXK;CAMK2A;ADAM22;ATP2B2;KALRN;GNAO1;ARC;CUX2;DLG4;NF2;DLGAP3;SHANK1
GTEX-XLM4-0011-R7A-SM-4AT5L_brain_male_60-69_years	12/2034	0.000158969	0.00431182	-1.5735	8.56988	GNAO1;PRRT1;CYFIP2;PDXK;DLG4;CAMK2A;ADAM22;SLC1A3;ATP2B2;RGS12;ATP1B2;DLGAP3
GTEX-WL46-0011-R10A-SM-3MJFQ_brain_male_50-59_years	14/2744	0.000173043	0.00464139	-1.51959	8.16434	PRRT1;CYFIP2;PDXK;CAMK2A;ADAM22;ATP2B2;KALRN;GNAO1;ARC;CUX2;DLG4;NF2;DLGAP3;SHANK1
GTEX-NPJ7-0011-R6a-SM-2I3G7_brain_female_60-69_years	12/2057	0.000176906	0.00469288	-1.52131	8.15681	GNAO1;PRRT1;CYFIP2;PDXK;DLG4;CAMK2A;ADAM22;SLC1A3;ATP2B2;ATP1B2;NF2;DLGAP3
GTEX-NPJ7-0011-R1a-SM-3GACT_brain_female_60-69_years	8/907	0.000186802	0.00490152	-1.64725	8.76042	PRRT1;ARC;DLG4;CAMK2A;ADAM22;SLC1A3;DLGAP3;SHANK1
GTEX-NL4W-0011-R4a-SM-2I5GZ_brain_male_50-59_years	9/1175	0.000198357	0.00514875	-1.70356	8.97608	GNAO1;CUX2;DLG4;CAMK2A;SLC1A3;NF2;ATP1B2;DLGAP3;SHANK1
GTEX-UTHO-0011-R3A-SM-3GIK8_brain_male_60-69_years	11/1771	0.000209452	0.0053789	-1.60457	8.38431	GNAO1;CUX2;DLG4;CAMK2A;ADAM22;SLC1A3;ATP2B2;NF2;DLGAP3;KALRN;SHANK1
GTEX-T6MN-0011-R5A-SM-32QPD_brain_male_50-59_years	13/2456	0.000228396	0.0057432	-1.57412	8.12206	PRRT1;CYFIP2;PDXK;CAMK2A;ADAM22;SLC1A3;ATP2B2;ATP1B2;GNAO1;LDHB;DLG4;DLGAP3;SHANK1
GTEX-QVJO-0011-R10A-SM-2S1QJ_brain_female_60-69_years	14/2814	0.000226897	0.0057432	-1.53699	7.93048	PRRT1;CYFIP2;PDXK;CAMK2A;ADAM22;SLC1A3;ATP2B2;KALRN;GNAO1;CUX2;DLG4;NF2;DLGAP3;SHANK1
GTEX-T5JC-0011-R7A-SM-32PME_brain_male_20-29_years	11/1805	0.000247479	0.0061589	-1.62557	8.27392	GNAO1;PRRT1;CYFIP2;ARC;DLG4;CAMK2A;ADAM22;SLC1A3;ATP2B2;ATP1B2;DLGAP3
GTEX-T2IS-0011-R6A-SM-32QP2_brain_female_20-29_years	13/2496	0.000268613	0.00661665	-1.56931	7.87507	PRRT1;CYFIP2;PDXK;CAMK2A;ADAM22;SLC1A3;ATP2B2;ATP1B2;GNAO1;LDHB;DLG4;DLGAP3;SHANK1
GTEX-TSE9-0011-R7A-SM-3DB7P_brain_female_60-69_years	7/716	0.000271734	0.00662592	-1.62519	8.15322	PRRT1;GNAO1;ARC;SLC1A3;ATP2B2;ATP1B2;DLGAP3
GTEX-WZTO-0011-R10B-SM-4E3KB_brain_male_40-49_years	13/2545	0.000326142	0.00787306	-1.55696	7.54238	PRRT1;CYFIP2;CAMK2A;ADAM22;ATP2B2;KALRN;GNAO1;ARC;CUX2;DLG4;NF2;DLGAP3;SHANK1
GTEX-N7MT-0011-R5a-SM-2I3G6_brain_female_60-69_years	11/1869	0.000335227	0.00801225	-1.54876	7.47553	GNAO1;PRRT1;CYFIP2;PDXK;DLG4;CAMK2A;SLC1A3;ATP2B2;ATP1B2;NF2;DLGAP3
GTEX-N7MS-0011-R6a-SM-2HMJ4_brain_male_60-69_years	13/2569	0.000358016	0.00847304	-1.55205	7.40464	PRRT1;CYFIP2;PDXK;CAMK2A;ADAM22;SLC1A3;ATP2B2;ATP1B2;GNAO1;ARC;DLG4;DLGAP3;SHANK1
GTEX-WZTO-0011-R1B-SM-3NMAR_brain_male_40-49_years	11/1896	0.000379512	0.00889458	-1.57876	7.45539	GNAO1;PRRT1;ARC;DLG4;CAMK2A;ADAM22;SLC1A3;NF2;DLGAP3;KALRN;SHANK1
GTEX-PVOW-0011-R1A-SM-32PL6_brain_male_40-49_years	12/2265	0.00043587	0.0101172	-1.53639	7.05743	GNAO1;PRRT1;ARC;DLG4;CAMK2A;ADAM22;SLC1A3;ATP2B2;NF2;DLGAP3;KALRN;SHANK1
GTEX-WWYW-0011-R6A-SM-3NB3G_brain_female_50-59_years	12/2275	0.000453933	0.0104361	-1.48602	6.77996	GNAO1;PRRT1;CYFIP2;PDXK;DLG4;CAMK2A;ADAM22;SLC1A3;ATP2B2;ATP1B2;DLGAP3;IFIT3
GTEX-Q2AG-0011-R1A-SM-2HMJI_brain_female_40-49_years	12/2292	0.000486112	0.0110705	-1.53615	6.91799	GNAO1;PRRT1;CYFIP2;ARC;DLG4;CAMK2A;ADAM22;ATP2B2;NF2;DLGAP3;KALRN;SHANK1
GTEX-WL46-0011-R2A-SM-3LK6O_brain_male_50-59_years	11/1976	0.00054107	0.012207	-1.5706	6.91966	GNAO1;PRRT1;PDXK;ARC;DLG4;CAMK2A;ADAM22;SLC1A3;ATP2B2;DLGAP3;SHANK1
GTEX-QMR6-0011-R10A-SM-32PKO_brain_male_50-59_years	13/2704	0.000592343	0.01324	-1.49684	6.4731	PRRT1;PDXK;CAMK2A;ADAM22;SLC1A3;ATP2B2;ATP1B2;KALRN;GNAO1;CUX2;DLG4;DLGAP3;SHANK1
GTEX-QVJO-0011-R5A-SM-2S1QM_brain_female_60-69_years	12/2350	0.000611016	0.013532	-1.52484	6.56091	GNAO1;PRRT1;CYFIP2;PDXK;DLG4;CAMK2A;ADAM22;SLC1A3;ATP2B2;ATP1B2;NF2;DLGAP3
GTEX-PVOW-2526-SM-2XCF7_brain_male_40-49_years	13/2717	0.000620651	0.0136205	-1.49789	6.43522	PRRT1;CYFIP2;CAMK2A;ADAM22;ATP2B2;KALRN;GNAO1;ARC;CUX2;DLG4;NF2;DLGAP3;SHANK1
GTEX-RNOR-0011-R4A-SM-3GAD3_brain_female_50-59_years	10/1684	0.000631302	0.0137294	-1.60456	6.88072	GNAO1;LDHB;PDXK;DLG4;CAMK2A;SLC1A3;ATP1B2;NF2;DLGAP3;SHANK1
GTEX-X585-0011-R10A-SM-46MUY_brain_male_50-59_years	14/3116	0.000662962	0.0142892	-1.53483	6.52035	PRRT1;CYFIP2;PDXK;CAMK2A;ADAM22;ATP2B2;KALRN;GNAO1;ARC;CUX2;DLG4;NF2;DLGAP3;SHANK1
GTEX-XLM4-0011-R4B-SM-4AT5C_brain_male_60-69_years	11/2037	0.000700402	0.0149626	-1.60768	6.7558	GNAO1;PRRT1;CUX2;DLG4;CAMK2A;ADAM22;SLC1A3;ATP2B2;ATP1B2;DLGAP3;SHANK1
GTEX-T2IS-0011-R3A-SM-32QPB_brain_female_20-29_years	13/2792	0.000807728	0.017104	-1.48746	6.05164	PRRT1;CYFIP2;CAMK2A;ADAM22;ATP2B2;KALRN;GNAO1;LDHB;ARC;CUX2;DLG4;DLGAP3;SHANK1
GTEX-N7MT-0011-R6a-SM-2I3G3_brain_female_60-69_years	11/2083	0.000845272	0.0176725	-1.56191	6.30348	GNAO1;PRRT1;CYFIP2;PDXK;DLG4;CAMK2A;ADAM22;SLC1A3;ATP2B2;ATP1B2;DLGAP3
GTEX-UTHO-3026-SM-3GAFB_brain_male_60-69_years	12/2437	0.000849218	0.0176725	-1.55007	6.2557	GNAO1;PRRT1;CYFIP2;CUX2;DLG4;CAMK2A;ADAM22;SLC1A3;ATP2B2;NF2;KALRN;SHANK1
GTEX-WL46-0011-R7A-SM-3LK7X_brain_male_50-59_years	9/1441	0.000882086	0.0181996	-1.49412	5.98598	PRRT1;GNAO1;ARC;DLG4;CAMK2A;ADAM22;ATP2B2;RGS12;DLGAP3
GTEX-T5JC-0011-R1A-SM-32PM6_brain_male_20-29_years	10/1764	0.000906844	0.0185519	-1.53497	6.12022	PRRT1;CYFIP2;DLG4;CAMK2A;ADAM22;ATP2B2;NF2;DLGAP3;KALRN;SHANK1
GTEX-XMD1-0011-R6A-SM-4AT5K_brain_male_60-69_years	10/1772	0.00093919	0.0190521	-1.57993	6.25744	GNAO1;PRRT1;PDXK;DLG4;CAMK2A;ADAM22;SLC1A3;ATP2B2;ATP1B2;DLGAP3
GTEX-X4XX-0011-R6B-SM-46MWP_brain_male_60-69_years	11/2114	0.000956499	0.0191699	-1.5261	6.03485	GNAO1;PRRT1;CYFIP2;PDXK;DLG4;CAMK2A;SLC1A3;ATP2B2;ATP1B2;NF2;DLGAP3
GTEX-S7SE-0011-R10A-SM-2XCDF_brain_male_50-59_years	13/2843	0.000960878	0.0191699	-1.4804	5.85413	PRRT1;CYFIP2;CAMK2A;ADAM22;SLC1A3;ATP2B2;KALRN;GNAO1;ARC;CUX2;DLG4;DLGAP3;SHANK1
GTEX-R55E-0011-R5A-SM-2TC5N_brain_male_20-29_years	10/1793	0.0010287	0.0203547	-1.54837	6.03005	GNAO1;CYFIP2;DLG4;CAMK2A;ADAM22;SLC1A3;ATP2B2;ATP1B2;NF2;DLGAP3
GTEX-NL4W-0011-R6a-SM-2I3GA_brain_male_50-59_years	9/1477	0.00105126	0.0206321	-1.52596	5.92211	PRRT1;GNAO1;PDXK;DLG4;CAMK2A;SLC1A3;ATP2B2;ATP1B2;DLGAP3
GTEX-NPJ8-0011-R6a-SM-2HMKB_brain_male_40-49_years	12/2507	0.00109424	0.0213024	-1.48631	5.72072	GNAO1;PRRT1;CYFIP2;PDXK;DLG4;CAMK2A;ADAM22;SLC1A3;ATP2B2;ATP1B2;NF2;DLGAP3
GTEX-RVPU-0011-R5A-SM-2XCAD_brain_male_50-59_years	8/1187	0.00111163	0.0214678	-1.61043	6.186	PRRT1;GNAO1;DLG4;CAMK2A;SLC1A3;ATP2B2;ATP1B2;DLGAP3
GTEX-NL4W-0011-R5a-SM-2I3GD_brain_male_50-59_years	8/1193	0.0011483	0.0219999	-1.5974	6.09684	GNAO1;DLG4;CAMK2A;SLC1A3;ATP2B2;NF2;ATP1B2;DLGAP3
GTEX-XOTO-0011-R5A-SM-4B657_brain_male_50-59_years	7/918	0.00118098	0.0224479	-1.6505	6.26623	GNAO1;ARC;DLG4;SLC1A3;ATP2B2;ATP1B2;DLGAP3
GTEX-X585-0011-R1B-SM-46MVE_brain_male_50-59_years	12/2580	0.00141094	0.0266095	-1.52109	5.51622	GNAO1;PRRT1;CYFIP2;ARC;DLG4;CAMK2A;ADAM22;ATP2B2;NF2;DLGAP3;KALRN;SHANK1
GTEX-PVOW-0011-R3A-SM-32PKX_brain_male_40-49_years	13/2970	0.00145366	0.0272027	-1.46055	5.26447	PRRT1;CYFIP2;CAMK2A;ADAM22;ATP2B2;KALRN;GNAO1;ARC;CUX2;DLG4;RGS12;DLGAP3;SHANK1
GTEX-WL46-0011-R6A-SM-3LK6X_brain_male_50-59_years	11/2236	0.00152103	0.0282443	-1.51592	5.40708	GNAO1;PRRT1;PDXK;DLG4;CAMK2A;ADAM22;SLC1A3;ATP2B2;ATP1B2;DLGAP3;SHANK1
GTEX-OXRN-0011-R5A-SM-2I5EF_brain_male_50-59_years	6/700	0.00154393	0.0284508	-1.64475	5.85461	GNAO1;DLG4;SLC1A3;ATP2B2;ATP1B2;DLGAP3
GTEX-WL46-0011-R5A-SM-3LK6V_brain_male_50-59_years	10/1910	0.00166696	0.0304851	-1.51851	5.30039	GNAO1;PRRT1;CYFIP2;ARC;DLG4;CAMK2A;ADAM22;ATP2B2;DLGAP3;SHANK1
GTEX-R55E-0011-R7A-SM-2TC5Z_brain_male_20-29_years	9/1579	0.00168004	0.0304934	-1.52922	5.33734	GNAO1;CYFIP2;DLG4;CAMK2A;SLC1A3;ATP2B2;ATP1B2;NF2;DLGAP3
GTEX-XOTO-0011-R6B-SM-4B65X_brain_male_50-59_years	7/978	0.00169844	0.0305972	-1.64748	5.7445	GNAO1;ARC;DLG4;SLC1A3;ATP2B2;ATP1B2;DLGAP3
GTEX-P44H-0011-R1A-SM-3NM8J_brain_male_40-49_years	11/2295	0.00188053	0.0336266	-1.54578	5.24396	GNAO1;PRRT1;ARC;DLG4;CAMK2A;SLC1A3;ATP1B2;NF2;DLGAP3;KALRN;SHANK1
GTEX-TSE9-0011-R4A-SM-3DB7H_brain_female_60-69_years	9/1609	0.00191421	0.0338361	-1.5207	5.14945	GNAO1;PRRT1;ARC;DLG4;CAMK2A;SLC1A3;ATP1B2;DLGAP3;SHANK1
GTEX-S7SE-0011-R6A-SM-2XCD9_brain_male_50-59_years	11/2303	0.00193429	0.0338361	-1.51827	5.1412	GNAO1;PRRT1;CYFIP2;DLG4;CAMK2A;ADAM22;SLC1A3;ATP2B2;ATP1B2;DLGAP3;SHANK1
GTEX-WWYW-3026-SM-3NB36_brain_female_50-59_years	13/3060	0.00192037	0.0338361	-1.48388	5.02474	PRRT1;CYFIP2;PDXK;ADAM22;SLC1A3;ATP2B2;ATP1B2;GNAO1;KAT2A;DLG4;NF2;DLGAP3;SHANK1
GTEX-N7MS-0011-R1a-SM-2HMJG_brain_male_60-69_years	10/1952	0.00196362	0.034102	-1.54078	5.20536	GNAO1;PRRT1;ARC;DLG4;CAMK2A;ADAM22;ATP2B2;NF2;DLGAP3;SHANK1
GTEX-Q2AG-0011-R8A-SM-2HMK5_brain_female_40-49_years	8/1303	0.0020125	0.034665	-1.53226	5.15151	GNAO1;PDXK;CAMK2A;ADAM22;NF2;ATP1B2;DLGAP3;SHANK1
GTEX-WZTO-0011-R5B-SM-3NMC5_brain_male_40-49_years	10/1960	0.00202476	0.034665	-1.50912	5.0737	GNAO1;PRRT1;ARC;DLG4;CAMK2A;ADAM22;SLC1A3;ATP2B2;ATP1B2;DLGAP3
GTEX-XMD1-2826-SM-4AT5F_brain_male_60-69_years	13/3095	0.0021332	0.0362431	-1.53239	5.08371	PRRT1;PDXK;ADAM22;SLC1A3;ATP2B2;ATP1B2;GNAO1;KAT2A;DLG4;RGS12;NF2;DLGAP3;SHANK1
GTEX-QDT8-0011-R1A-SM-32PKS_brain_female_30-39_years	9/1636	0.00214696	0.0362431	-1.4725	4.88502	GNAO1;DLG4;CAMK2A;ADAM22;SLC1A3;ATP1B2;DLGAP3;IFIT3;SHANK1
GTEX-WVLH-0011-R10A-SM-3MJFM_brain_male_50-59_years	13/3100	0.00216517	0.0362966	-1.47315	4.885	PRRT1;CYFIP2;PDXK;CAMK2A;ADAM22;ATP2B2;KALRN;GNAO1;ARC;CUX2;DLG4;DLGAP3;SHANK1
GTEX-T6MN-0011-R10A-SM-32QP7_brain_male_50-59_years	13/3103	0.00218454	0.0363688	-1.45054	4.80715	PRRT1;CYFIP2;PDXK;CAMK2A;ADAM22;ATP2B2;KALRN;GNAO1;ARC;CUX2;DLG4;DLGAP3;SHANK1
GTEX-RVPV-0011-R5A-SM-2TF69_brain_male_60-69_years	8/1331	0.00229951	0.0377803	-1.63545	5.35769	PRRT1;GNAO1;ARC;CAMK2A;SLC1A3;ATP2B2;ATP1B2;DLGAP3
GTEX-N7MS-0011-R3a-SM-33HC6_brain_male_60-69_years	12/2729	0.00230062	0.0377803	-1.45211	4.75705	GNAO1;PRRT1;CYFIP2;ARC;CUX2;DLG4;CAMK2A;ADAM22;ATP2B2;DLGAP3;KALRN;SHANK1
GTEX-WZTO-0011-R7B-SM-4E3IS_brain_male_40-49_years	8/1348	0.00248906	0.0405128	-1.54175	4.94305	GNAO1;ARC;DLG4;CAMK2A;SLC1A3;ATP2B2;ATP1B2;DLGAP3
GTEX-XOTO-0011-R8A-SM-4B65J_brain_male_50-59_years	8/1349	0.00250058	0.0405128	-1.51422	4.8548	PRRT1;GNAO1;PDXK;ARC;ADAM22;SLC1A3;ATP1B2;SHANK1
GTEX-QVUS-0011-R3A-SM-3GAFD_brain_female_60-69_years	12/2759	0.00252706	0.0406688	-1.52636	4.88784	GNAO1;PRRT1;LDHB;PDXK;DLG4;CAMK2A;ADAM22;SLC1A3;ATP2B2;ATP1B2;KALRN;SHANK1
GTEX-OHPN-0011-R5A-SM-2I5FF_brain_female_60-69_years	8/1362	0.00265428	0.0424334	-1.64931	5.21153	PRRT1;GNAO1;SLC1A3;ATP2B2;NF2;ATP1B2;DLGAP3;IFIT3
GTEX-RU72-2926-SM-2TF66_brain_female_50-59_years	12/2790	0.00278022	0.0441543	-1.4874	4.64079	GNAO1;PRRT1;CYFIP2;DLG4;ADAM22;SLC1A3;KCNJ16;ATP2B2;ATP1B2;NF2;DLGAP3;SHANK1
GTEX-QVJO-0011-R1A-SM-2S1QI_brain_female_60-69_years	10/2054	0.00286757	0.0452439	-1.4795	4.58008	GNAO1;PRRT1;PDXK;DLG4;CAMK2A;SLC1A3;ATP1B2;NF2;DLGAP3;SHANK1
GTEX-T5JC-0011-R5A-SM-32PLK_brain_male_20-29_years	9/1734	0.00319124	0.0500237	-1.50434	4.50589	GNAO1;PRRT1;CYFIP2;DLG4;CAMK2A;SLC1A3;ATP2B2;ATP1B2;DLGAP3
GTEX-UTHO-0011-R5A-SM-3GIJD_brain_male_60-69_years	10/2095	0.00331515	0.0516308	-1.48967	4.41484	GNAO1;PRRT1;CYFIP2;DLG4;CAMK2A;ADAM22;SLC1A3;ATP2B2;ATP1B2;DLGAP3
GTEX-PWO3-0011-R3A-SM-2I5EX_brain_female_60-69_years	7/1109	0.00344101	0.0532474	-1.55296	4.55454	GNAO1;CAMK2A;ADAM22;SLC1A3;ATP2B2;ATP1B2;SHANK1
GTEX-TSE9-0011-R5A-SM-3DB7J_brain_female_60-69_years	8/1440	0.00374057	0.0571502	-1.55299	4.44477	PRRT1;GNAO1;ARC;DLG4;SLC1A3;ATP2B2;ATP1B2;DLGAP3
GTEX-NPJ8-0011-R11A-SM-2YUMS_brain_male_40-49_years	13/3292	0.00373669	0.0571502	-1.49592	4.28144	PRRT1;CYFIP2;PDXK;ADAM22;ATP2B2;ATP1B2;GNAO1;KAT2A;DLG4;RGS12;NF2;DLGAP3;SHANK1
GTEX-RVPU-0011-R3A-SM-2XCAE_brain_male_50-59_years	5/580	0.00386101	0.058253	-1.62272	4.61333	CAMK2A;SLC1A3;ATP2B2;ATP1B2;SHANK1
GTEX-S7SE-0011-R5A-SM-2XCDA_brain_male_50-59_years	10/2138	0.00384375	0.058253	-1.47786	4.2015	GNAO1;PRRT1;CYFIP2;DLG4;CAMK2A;ADAM22;SLC1A3;ATP2B2;ATP1B2;DLGAP3
GTEX-WHSE-0011-R11A-SM-3P5YY_brain_male_20-29_years	11/2518	0.00393376	0.0588482	-1.51826	4.30093	GNAO1;PRRT1;CYFIP2;ARC;DLG4;ADAM22;SLC1A3;ATP2B2;ATP1B2;DLGAP3;SHANK1
GTEX-RNOR-0011-R7A-SM-2TF4V_brain_female_50-59_years	10/2146	0.00394922	0.0588482	-1.48699	4.21234	GNAO1;PRRT1;PDXK;DLG4;CAMK2A;ADAM22;ATP2B2;RGS12;NF2;DLGAP3
GTEX-WWYW-0011-R5A-SM-3NB3E_brain_female_50-59_years	10/2151	0.00401631	0.0594808	-1.45928	4.11823	GNAO1;PRRT1;PDXK;DLG4;CAMK2A;ADAM22;SLC1A3;ATP2B2;ATP1B2;DLGAP3
GTEX-QVUS-0011-R6A-SM-3GACX_brain_female_60-69_years	8/1459	0.00405172	0.0596394	-1.55814	4.39309	GNAO1;LDHB;PDXK;DLG4;SLC1A3;ATP2B2;ATP1B2;DLGAP3
GTEX-XLM4-0011-R6A-SM-4AT4B_brain_male_60-69_years	12/2930	0.00420057	0.0614556	-1.45245	4.05153	GNAO1;PRRT1;CYFIP2;PDXK;DLG4;CAMK2A;ADAM22;SLC1A3;ATP2B2;ATP1B2;DLGAP3;SHANK1
GTEX-RU72-0011-R7A-SM-2TF5U_brain_female_50-59_years	5/595	0.0042993	0.0625212	-1.57554	4.36778	GNAO1;SLC1A3;ATP2B2;ATP1B2;DLGAP3
GTEX-P44H-0011-R5A-SM-2XCEX_brain_male_40-49_years	11/2554	0.00439319	0.063504	-1.4239	3.9252	GNAO1;PRRT1;CYFIP2;LDHB;DLG4;CAMK2A;ADAM22;SLC1A3;ATP2B2;ATP1B2;DLGAP3
GTEX-NPJ8-0011-R4a-SM-2HML3_brain_male_40-49_years	5/599	0.00442198	0.0635397	-1.57205	4.33271	PDXK;CAMK2A;SLC1A3;ATP1B2;SHANK1
GTEX-R55F-0011-R6A-SM-2TF4L_brain_male_50-59_years	9/1839	0.00472566	0.0675014	-1.4803	3.9903	GNAO1;PRRT1;PDXK;DLG4;CAMK2A;SLC1A3;ATP2B2;ATP1B2;DLGAP3
GTEX-QDT8-0011-R10A-SM-32PKG_brain_female_30-39_years	13/3393	0.00488654	0.0693889	-1.4007	3.7371	PRRT1;CYFIP2;CAMK2A;ADAM22;SLC1A3;ATP2B2;ATP1B2;KALRN;IFIT3;GNAO1;CUX2;DLG4;SHANK1
GTEX-WWYW-0011-R7A-SM-3NB3H_brain_female_50-59_years	7/1215	0.00566508	0.0799736	-1.53872	3.88688	GNAO1;DLG4;CAMK2A;SLC1A3;ATP2B2;ATP1B2;DLGAP3
GTEX-QVUS-0011-R10A-SM-3GIK3_brain_female_60-69_years	10/2280	0.00609052	0.0854797	-1.47136	3.61878	GNAO1;LDHB;CUX2;CAMK2A;ADAM22;SLC1A3;ATP2B2;ATP1B2;KALRN;SHANK1
GTEX-R55G-2426-SM-2TC5I_adipose tissue_female_40-49_years	6/943	0.00666836	0.0930486	-1.5184	3.60565	LDHB;PDXK;SH3KBP1;PCBP2;ATP2B4;FAH
GTEX-NPJ7-0011-R11A-SM-2I3E8_brain_female_60-69_years	12/3103	0.00672907	0.0933562	-1.56912	3.7209	GNAO1;PRRT1;CYFIP2;DLG4;ADAM22;SLC1A3;ATP2B2;RGS12;ATP1B2;NF2;DLGAP3;SHANK1
GTEX-WHSE-2926-SM-3NMBG_brain_male_20-29_years	12/3118	0.00699654	0.0965122	-1.5014	3.51041	GNAO1;PRRT1;CYFIP2;ARC;DLG4;ADAM22;SLC1A3;ATP2B2;ATP1B2;NF2;DLGAP3;SHANK1
GTEX-X4XX-0011-R8B-SM-46MWM_brain_male_60-69_years	10/2335	0.00720046	0.0987608	-1.45795	3.37524	GNAO1;PRRT1;PDXK;ARC;DLG4;CAMK2A;ADAM22;KCNJ16;NF2;SHANK1
GTEX-X585-0011-R8A-SM-46MUX_brain_male_50-59_years	13/3563	0.00747304	0.10192	-1.41597	3.23346	PRRT1;CYFIP2;PDXK;SH3KBP1;CAMK2A;ADAM22;GNAO1;CUX2;DLG4;TADA3;NF2;DLGAP3;SHANK1
GTEX-NPJ8-2626-SM-2D7W2_brain_male_40-49_years	12/3164	0.00787086	0.106743	-1.46355	3.27445	GNAO1;PRRT1;PDXK;KAT2A;DLG4;ADAM22;SLC1A3;ATP2B2;ATP1B2;NF2;DLGAP3;SHANK1
GTEX-T6MN-0011-R7A-SM-32QP5_brain_male_50-59_years	11/2764	0.00801855	0.108138	-1.43005	3.18092	GNAO1;PRRT1;CYFIP2;ARC;DLG4;CAMK2A;ADAM22;SLC1A3;ATP2B2;ATP1B2;DLGAP3
GTEX-QVJO-1325-SM-2S1QX_brain_female_60-69_years	13/3607	0.00829867	0.111294	-1.48051	3.25058	PRRT1;CYFIP2;ADAM22;KCNJ16;SLC1A3;ATP2B2;ATP1B2;GNAO1;DLG4;RGS12;NF2;DLGAP3;SHANK1
GTEX-QDT8-0011-R4A-SM-32PKM_brain_female_30-39_years	8/1660	0.00873582	0.11651	-1.52955	3.2882	GNAO1;CUX2;CAMK2A;ADAM22;SLC1A3;ATP1B2;IFIT3;SHANK1
GTEX-R55E-0011-R6A-SM-2TC5T_brain_male_20-29_years	9/2028	0.0089096	0.118175	-1.47283	3.14537	GNAO1;PRRT1;CYFIP2;DLG4;CAMK2A;SLC1A3;ATP2B2;ATP1B2;DLGAP3
GTEX-RU72-0011-R8A-SM-2TF61_brain_female_50-59_years	10/2424	0.00932971	0.123071	-1.47973	3.10002	GNAO1;PRRT1;PDXK;CUX2;CAMK2A;ADAM22;KCNJ16;ATP1B2;NF2;SHANK1
GTEX-X4XX-2926-SM-3NMB1_brain_male_60-69_years	13/3660	0.00938994	0.123192	-1.46027	3.05782	PRRT1;CYFIP2;PDXK;ADAM22;SLC1A3;ATP2B2;ATP1B2;GNAO1;DLG4;RGS12;NF2;DLGAP3;SHANK1
GTEX-N7MT-0011-R4a-SM-2I3G9_brain_female_60-69_years	6/1023	0.00977324	0.127528	-1.53813	3.16766	GNAO1;CAMK2A;SLC1A3;ATP1B2;DLGAP3;SHANK1
GTEX-T6MN-0011-R6A-SM-32QP8_brain_male_50-59_years	11/2855	0.0101925	0.132283	-1.42415	2.88078	GNAO1;PRRT1;CYFIP2;LDHB;DLG4;CAMK2A;ADAM22;SLC1A3;ATP2B2;ATP1B2;DLGAP3
GTEX-X4XX-0011-R4B-SM-46MWL_brain_male_60-69_years	6/1034	0.0102699	0.132576	-1.49385	3.01848	GNAO1;CUX2;CAMK2A;NF2;DLGAP3;SHANK1
GTEX-XLM4-2926-SM-4AT59_brain_male_60-69_years	12/3276	0.0103712	0.133102	-1.44957	2.92327	GNAO1;PRRT1;KAT2A;DLG4;ADAM22;SLC1A3;ATP2B2;RGS12;ATP1B2;NF2;DLGAP3;SHANK1
GTEX-WWYW-0011-R11A-SM-3NB38_brain_female_50-59_years	12/3278	0.010421	0.133102	-1.40273	2.82881	GNAO1;PRRT1;CYFIP2;KAT2A;DLG4;ADAM22;SLC1A3;ATP2B2;ATP1B2;NF2;DLGAP3;SHANK1
GTEX-UTHO-0011-R6A-SM-3GIJW_brain_male_60-69_years	9/2110	0.0114357	0.145294	-1.47216	2.8398	GNAO1;PRRT1;DLG4;CAMK2A;ADAM22;SLC1A3;ATP2B2;ATP1B2;DLGAP3
GTEX-WVLH-0011-R5A-SM-3MJFW_brain_male_50-59_years	9/2128	0.0120572	0.152387	-1.45632	2.73982	GNAO1;PRRT1;DLG4;CAMK2A;ADAM22;SLC1A3;ATP2B2;ATP1B2;DLGAP3
GTEX-N7MT-1226-SM-2D7W4_brain_female_60-69_years	12/3362	0.0126912	0.159566	-1.49371	2.7414	GNAO1;PRRT1;CYFIP2;DLG4;ADAM22;SLC1A3;ATP2B2;RGS12;ATP1B2;NF2;DLGAP3;SHANK1
GTEX-QDT8-0011-R7A-SM-32PKF_brain_female_30-39_years	11/2959	0.0132208	0.165362	-1.40417	2.52698	GNAO1;PRRT1;CYFIP2;DLG4;CAMK2A;ADAM22;SLC1A3;ATP2B2;ATP1B2;DLGAP3;IFIT3
GTEX-X585-0011-R5A-SM-46MVI_brain_male_50-59_years	9/2165	0.0134153	0.166074	-1.46081	2.62263	GNAO1;PRRT1;PDXK;DLG4;CAMK2A;ADAM22;ATP2B2;NF2;DLGAP3
GTEX-RNOR-2226-SM-2TF5O_brain_female_50-59_years	12/3385	0.0133765	0.166074	-1.41764	2.54512	GNAO1;PRRT1;CYFIP2;DLG4;ADAM22;KCNJ16;SLC1A3;ATP2B2;ATP1B2;NF2;DLGAP3;SHANK1
GTEX-UTHO-2926-SM-3P5Z9_brain_male_60-69_years	12/3434	0.0149339	0.18393	-1.44128	2.44037	GNAO1;PRRT1;CYFIP2;DLG4;ADAM22;SLC1A3;ATP2B2;RGS12;ATP1B2;NF2;DLGAP3;SHANK1
GTEX-NPJ7-2826-SM-2I3FU_brain_female_60-69_years	10/2630	0.0161463	0.197853	-1.4927	2.41851	GNAO1;PRRT1;ADAM22;SLC1A3;KCNJ16;ATP2B2;ATP1B2;NF2;DLGAP3;SHANK1
GTEX-WVLH-0011-R6A-SM-3MJFZ_brain_male_50-59_years	8/1854	0.0163819	0.199726	-1.45839	2.34919	GNAO1;DLG4;CAMK2A;ADAM22;SLC1A3;ATP2B2;ATP1B2;DLGAP3
GTEX-NL3H-0011-R1a-SM-48TDJ_brain_male_60-69_years	4/544	0.0168204	0.204042	-1.54392	2.45395	DLG4;CAMK2A;DLGAP3;SHANK1
GTEX-SNOS-0003-SM-3NMAO_blood_male_40-49_years	12/3511	0.0176648	0.213214	-1.4309	2.21139	GNA13;CYFIP2;RPS14;LDHB;MED13;SH3KBP1;PCBP2;RPSA;IFIT3;KPNB1;MED18;MED28
GTEX-QVJO-0011-R8A-SM-447C7_brain_female_60-69_years	8/1906	0.019085	0.229209	-1.4697	2.16505	GNAO1;PDXK;CUX2;DLG4;CAMK2A;ADAM22;DLGAP3;SHANK1
GTEX-NL3H-0011-R11A-SM-2I3E6_brain_male_60-69_years	12/3556	0.0194318	0.23222	-1.4196	2.07272	GNAO1;PRRT1;CYFIP2;PDXK;DLG4;ADAM22;ATP2B2;RGS12;ATP1B2;NF2;DLGAP3;SHANK1
GTEX-S7SE-2526-SM-2XCDL_brain_male_50-59_years	12/3586	0.0206839	0.245965	-1.4416	2.02193	GNAO1;PRRT1;CYFIP2;KAT2A;DLG4;ADAM22;SLC1A3;ATP2B2;ATP1B2;NF2;DLGAP3;SHANK1
GTEX-NPJ8-0011-R5a-SM-2HMJY_brain_male_40-49_years	6/1214	0.0211932	0.250787	-1.44644	2.00065	GNAO1;PDXK;SLC1A3;ATP2B2;NF2;ATP1B2
GTEX-R55E-2526-SM-2TC6H_brain_male_20-29_years	10/2750	0.0215767	0.254079	-1.41898	1.94416	GNAO1;PRRT1;DLG4;ADAM22;SLC1A3;ATP2B2;ATP1B2;NF2;DLGAP3;SHANK1
GTEX-P44H-0011-R4A-SM-2XCEW_brain_male_40-49_years	7/1577	0.021774	0.255157	-1.44955	1.9799	GNAO1;CUX2;DLG4;CAMK2A;SLC1A3;DLGAP3;SHANK1
GTEX-V1D1-0003-SM-3NMDP_blood_male_50-59_years	12/3617	0.0220421	0.257052	-1.39384	1.8935	GNA13;CYFIP2;RPS14;LDHB;MED13;SH3KBP1;PCBP2;RPSA;IFIT3;KPNB1;MED18;MED28
GTEX-WVLH-2926-SM-3MJG5_brain_male_50-59_years	11/3198	0.0228285	0.264942	-1.41646	1.8814	GNAO1;PRRT1;KAT2A;DLG4;ADAM22;SLC1A3;ATP2B2;ATP1B2;NF2;DLGAP3;SHANK1
GTEX-WL46-2826-SM-3LK81_brain_male_50-59_years	11/3216	0.0237231	0.274008	-1.44984	1.87697	GNAO1;PRRT1;CYFIP2;DLG4;ADAM22;ATP2B2;RGS12;ATP1B2;NF2;DLGAP3;SHANK1
GTEX-PWO3-1026-SM-2I5F2_brain_female_60-69_years	10/2826	0.0256628	0.294999	-1.4592	1.78136	GNAO1;PRRT1;DLG4;ADAM22;SLC1A3;ATP2B2;ATP1B2;NF2;DLGAP3;SHANK1
GTEX-QDT8-0011-R5A-SM-32PKN_brain_female_30-39_years	5/932	0.0259355	0.296722	-1.54123	1.87254	LDHB;SLC1A3;ATP2B2;ATP1B2;IFIT3
GTEX-TMZS-0006-SM-3DB8G_blood_male_60-69_years	7/1644	0.0266641	0.302193	-1.46165	1.74915	CYFIP2;NOTCH1;SH3KBP1;TADA3;ARAF;MED18;IFIT3
GTEX-SIU7-0001-SM-3NMAW_blood_male_50-59_years	12/3711	0.026582	0.302193	-1.42823	1.70915	GNA13;CYFIP2;RPS14;LDHB;MED13;SH3KBP1;PCBP2;RPSA;IFIT3;KPNB1;MED18;MED28
GTEX-WHSE-0011-R2A-SM-3P5ZL_brain_male_20-29_years	7/1660	0.0279367	0.315137	-1.45588	1.68118	GNAO1;ARC;CUX2;ADAM22;ATP2B2;ATP1B2;SHANK1
GTEX-QVJO-0011-R9A-SM-2S1QH_brain_female_60-69_years	8/2069	0.0296717	0.333151	-1.42668	1.56815	GNAO1;CUX2;CAMK2A;ADAM22;ATP2B2;ATP1B2;DLGAP3;SHANK1
GTEX-QDVN-0326-SM-2I3FS_heart_male_50-59_years	4/656	0.0307444	0.343597	-1.57365	1.68111	LDHB;ARAF;ATP2B4;NF2
GTEX-N7MS-2526-SM-2D7W3_brain_male_60-69_years	11/3351	0.0313012	0.345037	-1.43551	1.52754	GNAO1;PRRT1;CYFIP2;DLG4;ADAM22;SLC1A3;ATP2B2;ATP1B2;NF2;DLGAP3;SHANK1
GTEX-PWN1-0226-SM-2S1OZ_adipose tissue_female_40-49_years	5/980	0.031302	0.345037	-1.4294	1.52103	LDHB;PDXK;SH3KBP1;PCBP2;FAH
GTEX-T6MN-2526-SM-32PMN_brain_male_50-59_years	11/3351	0.0313012	0.345037	-1.4073	1.49751	GNAO1;PRRT1;KAT2A;DLG4;ADAM22;SLC1A3;ATP2B2;ATP1B2;NF2;DLGAP3;SHANK1
GTEX-WZTO-2826-SM-3NM8P_brain_male_40-49_years	11/3354	0.0314878	0.345507	-1.39676	1.48439	GNAO1;PRRT1;CYFIP2;DLG4;ADAM22;SLC1A3;ATP2B2;ATP1B2;NF2;DLGAP3;SHANK1
GTEX-X4XX-0011-R11A-SM-46MWQ_brain_male_60-69_years	12/3809	0.032037	0.349015	-1.4422	1.51812	GNAO1;PRRT1;CYFIP2;DLG4;ADAM22;SLC1A3;ATP2B2;RGS12;ATP1B2;NF2;DLGAP3;SHANK1
GTEX-WFG8-0001-SM-4LVN8_blood_male_20-29_years	12/3810	0.0320966	0.349015	-1.36543	1.43731	GNA13;CYFIP2;RPS14;LDHB;MED13;SH3KBP1;PCBP2;RPSA;IFIT3;KPNB1;MED18;MED28
GTEX-SNOS-1426-SM-32PLY_adipose tissue_male_40-49_years	4/666	0.0322425	0.349028	-1.48649	1.56468	NOTCH1;SH3KBP1;PCBP2;FAH
GTEX-WZTO-0011-R11A-SM-4E3K9_brain_male_40-49_years	11/3388	0.0336608	0.362755	-1.41715	1.43703	GNAO1;PRRT1;CYFIP2;DLG4;ADAM22;SLC1A3;ATP2B2;ATP1B2;NF2;DLGAP3;SHANK1
GTEX-QVJO-0011-R6A-SM-2S1QN_brain_female_60-69_years	10/2972	0.0350832	0.376403	-1.37074	1.33934	GNAO1;PRRT1;CYFIP2;PDXK;DLG4;CAMK2A;ADAM22;SLC1A3;ATP2B2;DLGAP3
GTEX-XMD1-0011-R11A-SM-4AT5J_brain_male_60-69_years	11/3417	0.0355999	0.380258	-1.40253	1.35611	PRRT1;CYFIP2;KAT2A;DLG4;ADAM22;ATP2B2;RGS12;ATP1B2;NF2;DLGAP3;SHANK1
GTEX-Q2AG-2826-SM-2HMJQ_brain_female_40-49_years	11/3422	0.0359424	0.382224	-1.42149	1.36712	GNAO1;PRRT1;CYFIP2;DLG4;ADAM22;SLC1A3;ATP2B2;ATP1B2;NF2;DLGAP3;SHANK1
GTEX-QVUS-2926-SM-3GIJB_brain_female_60-69_years	12/3878	0.0363531	0.384896	-1.409	1.34529	GNAO1;PRRT1;CYFIP2;DLG4;ADAM22;SLC1A3;ATP2B2;RGS12;ATP1B2;NF2;DLGAP3;SHANK1
GTEX-XMD1-0011-R3B-SM-4AT5R_brain_male_60-69_years	5/1022	0.0365412	0.385198	-1.49051	1.42194	GNAO1;DLG4;CAMK2A;SLC1A3;SHANK1
GTEX-QLQW-1226-SM-2S1Q9_adipose tissue_male_30-39_years	5/1028	0.0373319	0.388445	-1.43932	1.36103	LDHB;PDXK;SH3KBP1;ATP2B4;FAH
GTEX-T5JC-2326-SM-32PMR_brain_male_20-29_years	11/3440	0.0371952	0.388445	-1.43147	1.3536	PRRT1;CYFIP2;KAT2A;DLG4;ADAM22;ATP2B2;RGS12;ATP1B2;NF2;DLGAP3;SHANK1
GTEX-RU72-0011-R11A-SM-2TF6J_brain_female_50-59_years	11/3438	0.0370544	0.388445	-1.4196	1.34238	GNAO1;PRRT1;CYFIP2;DLG4;ADAM22;SLC1A3;ATP2B2;ATP1B2;NF2;DLGAP3;SHANK1
GTEX-P4PP-2426-SM-3P61L_ovary_female_30-39_years	7/1793	0.0401828	0.416315	-1.56859	1.37458	PRRT1;RPS14;KAT2A;PCBP2;TADA3;RPSA;MED28
GTEX-XOTO-2926-SM-4B65G_brain_male_50-59_years	9/2624	0.0414182	0.42728	-1.39661	1.18756	GNAO1;PRRT1;DLG4;ADAM22;SLC1A3;ATP2B2;ATP1B2;DLGAP3;SHANK1
GTEX-S95S-0002-SM-3NM8K_blood_male_60-69_years	12/3958	0.0418804	0.43021	-1.34622	1.13551	GNA13;CYFIP2;RPS14;LDHB;MED13;SH3KBP1;PCBP2;RPSA;IFIT3;KPNB1;MED18;MED28
GTEX-U3ZM-0002-SM-3NMDM_blood_male_40-49_years	11/3512	0.0425266	0.434997	-1.37534	1.14485	CYFIP2;RPS14;LDHB;NOTCH1;SH3KBP1;PCBP2;RPSA;IFIT3;KPNB1;MED18;MED28
GTEX-QESD-1526-SM-2S1QT_adipose tissue_male_20-29_years	5/1072	0.0434586	0.440625	-1.51747	1.24366	PDXK;MED13;SH3KBP1;PCBP2;FAH
GTEX-OHPN-0011-R3A-SM-2I5FC_brain_female_60-69_years	3/432	0.043807	0.440625	-1.51665	1.24299	ARC;ATP1B2;SHANK1
GTEX-XUW1-0526-SM-4BOP3_adipose tissue_female_50-59_years	4/735	0.0437544	0.440625	-1.45839	1.19524	LDHB;SH3KBP1;PCBP2;FAH
GTEX-SUCS-1826-SM-32PM1_adipose tissue_male_70-79_years	4/733	0.0433917	0.440625	-1.43103	1.17281	LDHB;SH3KBP1;PCBP2;FAH
GTEX-P78B-0226-SM-3NB1Z_adipose tissue_female_40-49_years	4/741	0.0448532	0.449276	-1.4437	1.15513	SH3KBP1;PCBP2;FAH;IFIT3
GTEX-UPK5-0003-SM-3NMDI_blood_male_40-49_years	12/4003	0.0452477	0.451355	-1.38421	1.10114	GNA13;CYFIP2;RPS14;LDHB;MED13;SH3KBP1;PCBP2;RPSA;IFIT3;KPNB1;MED18;MED28
GTEX-TMZS-0001-SM-3P61Q_blood_male_60-69_years	11/3571	0.0472901	0.469787	-1.3536	1.02261	GNA13;CYFIP2;RPS14;LDHB;SH3KBP1;PCBP2;RPSA;IFIT3;KPNB1;MED18;MED28
GTEX-T6MN-0002-SM-3NMAH_blood_male_50-59_years	12/4038	0.0479995	0.474881	-1.37114	1.02108	GNA13;CYFIP2;RPS14;LDHB;MED13;SH3KBP1;PCBP2;RPSA;IFIT3;KPNB1;MED18;MED28
GTEX-XUZC-1826-SM-4BRVO_adipose tissue_female_30-39_years	4/765	0.0494048	0.48532	-1.44761	1.04654	LDHB;PDXK;SH3KBP1;FAH
GTEX-X261-0011-R8A-SM-4E3I5_brain_male_50-59_years	7/1878	0.0496578	0.48532	-1.40156	1.01326	GNAO1;ARC;ADAM22;SLC1A3;ATP1B2;DLGAP3;SHANK1
GTEX-T5JW-0003-SM-3NMAD_blood_female_20-29_years	11/3597	0.0495058	0.48532	-1.37333	0.992848	GNA13;RPS14;LDHB;MED13;SH3KBP1;PCBP2;RPSA;IFIT3;KPNB1;MED18;MED28
