# Supplementary material for: Integrative genomics of microglia implicates DLG4 (PSD95) in the white matter development of preterm infants
Source: Nat Commun. 2017 Sep 5;8:428. doi: 10.1038/s41467-017-00422-w (PMC5585205; doi:10.1038/s41467-017-00422-w)
Supplement: Supplementary file 9 — Supplementary Data 8 [file 41467_2017_422_MOESM9_ESM.xlsx]

## Sheet: Sheet1
Supplementary Data 8. Gene expression collections containing significant up-regulation of SPN2 genes (GTEx portal), identified with the Enrichr tool, as for SPN1.
Term	Overlap	P-value	Adjusted P-value	Z-score	Combined Score	Genes
GTEX-OOBK-1626-SM-2HMKG_muscle_male_40-49_years	8/745	3.83497e-05	0.0983285	-1.80405	4.18439	TMOD1;EGLN1;CUL4A;KSR1;STAT3;SLC2A4;RAF1;PDLIM5
GTEX-RUSQ-0526-SM-2TF72_heart_male_50-59_years	5/611	0.00422868	0.327569	-1.81793	2.02891	TMOD1;EGLN1;STAT3;TNNI3;PDLIM5
GTEX-U4B1-1626-SM-3DB8N_muscle_male_40-49_years	6/805	0.00266409	0.327569	-1.80409	2.01347	EGLN1;TMOD1;CUL4A;SLC2A4;RAF1;PDLIM5
GTEX-VUSG-2626-SM-4KKZI_muscle_male_50-59_years	6/886	0.00426533	0.327569	-1.79913	2.00793	EGLN1;TMOD1;CUL4A;RAF1;PDLIM5;ARID1B
GTEX-QEG4-0626-SM-2S1OY_muscle_male_30-39_years	6/817	0.0028666	0.327569	-1.79768	2.00631	EGLN1;TMOD1;CUL4A;SLC2A4;RAF1;PDLIM5
GTEX-RU1J-1026-SM-46MUR_uterus_female_20-29_years	7/987	0.00149761	0.327569	-1.79675	2.00527	SRRM2;PBRM1;SRC;DVL2;PRKCA;ESR1;ARID1B
GTEX-QLQ7-1726-SM-2S1QQ_muscle_male_60-69_years	6/875	0.00401383	0.327569	-1.79441	2.00267	EGLN1;TMOD1;CUL4A;SLC2A4;RAF1;PDLIM5
GTEX-WK11-2526-SM-3NM9Y_muscle_male_50-59_years	6/877	0.00405871	0.327569	-1.79278	2.00085	EGLN1;TMOD1;CUL4A;SLC2A4;RAF1;PDLIM5
GTEX-T6MN-0526-SM-32PMS_muscle_male_50-59_years	7/873	0.000734422	0.327569	-1.79051	1.99831	EGLN1;TMOD1;CUL4A;TNNI3;SLC2A4;RAF1;PDLIM5
GTEX-WHWD-0426-SM-3LK83_heart_male_50-59_years	7/1068	0.00234455	0.327569	-1.78322	1.99018	EGLN1;TMOD1;CUL4A;TNNI3;SLC2A4;RAF1;PDLIM5
GTEX-QEG5-0426-SM-2I5GJ_muscle_male_20-29_years	6/910	0.00485476	0.327569	-1.78224	1.98908	EGLN1;CUL4A;STAT3;TNNI3;RAF1;PDLIM5
GTEX-UJMC-0526-SM-3GAE3_heart_male_50-59_years	6/852	0.003524	0.327569	-1.77744	1.98372	EGLN1;TMOD1;CUL4A;TNNI3;SLC2A4;PDLIM5
GTEX-PWOO-2326-SM-2S1PQ_muscle_female_40-49_years	8/997	0.000285779	0.327569	-1.77673	1.98294	EGLN1;TMOD1;CUL4A;STAT3;SLC2A4;RAF1;PDLIM5;SMARCA4
GTEX-TMZS-0326-SM-3DB9P_muscle_male_60-69_years	6/798	0.00255108	0.327569	-1.7738	1.97967	EGLN1;TMOD1;CUL4A;SLC2A4;RAF1;PDLIM5
GTEX-QV31-1426-SM-2S1QD_muscle_male_30-39_years	6/848	0.00344362	0.327569	-1.7717	1.97731	EGLN1;TMOD1;CUL4A;SLC2A4;RAF1;PDLIM5
GTEX-S3XE-2026-SM-3K2B5_muscle_male_50-59_years	6/862	0.0037311	0.327569	-1.77135	1.97693	EGLN1;CUL4A;STAT3;SLC2A4;RAF1;PDLIM5
GTEX-XOT4-0526-SM-4B66O_muscle_female_60-69_years	6/752	0.00189627	0.327569	-1.76596	1.97091	TMOD1;EGLN1;CUL4A;SLC2A4;RAF1;PDLIM5
GTEX-QMRM-0526-SM-2I5GA_heart_male_50-59_years	6/842	0.00332566	0.327569	-1.75955	1.96376	EGLN1;TMOD1;STAT3;TNNI3;SLC2A4;PDLIM5
GTEX-S95S-0326-SM-4B66U_esophagus_male_60-69_years	4/364	0.00385043	0.327569	-1.75917	1.96333	GJA1;STAT3;HOXB4;SLC2A4
GTEX-Q2AH-0526-SM-2I3ED_heart_male_40-49_years	6/812	0.00278085	0.327569	-1.75762	1.96161	TMOD1;CUL4A;STAT3;TNNI3;SLC2A4;PDLIM5
GTEX-QLQW-1326-SM-2S1QS_muscle_male_30-39_years	6/855	0.0035852	0.327569	-1.75658	1.96045	EGLN1;TMOD1;CUL4A;SLC2A4;RAF1;PDLIM5
GTEX-NPJ8-1626-SM-2HMIY_muscle_male_40-49_years	7/1131	0.00323038	0.327569	-1.75576	1.95953	EGLN1;TMOD1;CUL4A;STAT3;SLC2A4;RAF1;ARID1B
GTEX-S7SF-2026-SM-3K2AS_muscle_female_20-29_years	6/894	0.00445551	0.327569	-1.75298	1.95643	EGLN1;TMOD1;CUL4A;SLC2A4;RAF1;PDLIM5
GTEX-U8XE-0726-SM-3DB8O_muscle_male_30-39_years	7/1025	0.0018581	0.327569	-1.74564	1.94823	EGLN1;TMOD1;CUL4A;KSR1;STAT3;RAF1;PDLIM5
GTEX-UPJH-0526-SM-4IHK8_muscle_male_50-59_years	6/809	0.00273035	0.327569	-1.7454	1.94797	EGLN1;TMOD1;CUL4A;SLC2A4;RAF1;PDLIM5
GTEX-WRHK-1626-SM-3MJFH_muscle_female_20-29_years	6/904	0.00470205	0.327569	-1.74447	1.94693	EGLN1;TMOD1;CUL4A;SLC2A4;RAF1;PDLIM5
GTEX-XYKS-2426-SM-4AT43_muscle_female_60-69_years	7/1114	0.00296938	0.327569	-1.7413	1.94339	EGLN1;TMOD1;CUL4A;TNNI3;SLC2A4;RAF1;PDLIM5
GTEX-Q2AH-1826-SM-2S1Q2_muscle_male_40-49_years	6/823	0.00297211	0.327569	-1.73868	1.94047	EGLN1;TMOD1;CUL4A;STAT3;SLC2A4;RAF1
GTEX-O5YV-2026-SM-2D7VS_muscle_female_60-69_years	6/906	0.00475255	0.327569	-1.72487	1.92505	EGLN1;CUL4A;KSR1;STAT3;SLC2A4;RAF1
GTEX-S32W-0626-SM-2XCBG_heart_female_50-59_years	6/850	0.00348364	0.327569	-1.72086	1.92058	EGLN1;TMOD1;STAT3;TNNI3;SLC2A4;PDLIM5
GTEX-SIU8-0526-SM-2XCDP_muscle_male_50-59_years	6/888	0.0043123	0.327569	-1.7196	1.91917	EGLN1;TMOD1;CUL4A;SLC2A4;RAF1;PDLIM5
GTEX-S4P3-1626-SM-3K2AZ_muscle_female_50-59_years	6/903	0.00467695	0.327569	-1.71707	1.91634	EGLN1;TMOD1;CUL4A;SLC2A4;RAF1;PDLIM5
GTEX-O5YT-0326-SM-32PKA_heart_male_20-29_years	7/1034	0.00195269	0.327569	-1.70587	1.90385	EGLN1;TMOD1;CUL4A;STAT3;LNPEP;TNNI3;PDLIM5
GTEX-S4Q7-1526-SM-3K2AG_muscle_male_20-29_years	7/1134	0.00327823	0.327569	-1.70259	1.90019	EGLN1;TMOD1;CUL4A;STAT3;SLC2A4;RAF1;PDLIM5
GTEX-SE5C-0626-SM-2XCDV_heart_female_40-49_years	6/906	0.00475255	0.327569	-1.70254	1.90014	TMOD1;CUL4A;TNNI3;SLC2A4;RAF1;PDLIM5
GTEX-XQ8I-0626-SM-4BOPT_muscle_male_50-59_years	7/1209	0.00466279	0.327569	-1.69961	1.89687	EGLN1;TMOD1;CUL4A;STAT3;SLC2A4;RAF1;PDLIM5
GTEX-XUZC-0926-SM-4BOQF_uterus_female_30-39_years	6/882	0.00417255	0.327569	-1.69478	1.89148	TMOD1;KDM4A;PBRM1;SMARCB1;SRC;ESR1
GTEX-PX3G-2026-SM-48U1H_uterus_female_20-29_years	9/1687	0.00213236	0.327569	-1.66392	1.85703	TMOD1;KDM4A;PBRM1;MAPK8;SMARCB1;SRC;DVL2;ESR1;ARID1B
GTEX-PLZ4-0926-SM-2S1OI_muscle_female_50-59_years	6/932	0.00544645	0.349117	-1.79031	1.88403	EGLN1;CUL4A;SRRM2;KSR1;SLC2A4;RAF1
GTEX-POMQ-1926-SM-3NB1Y_muscle_female_20-29_years	6/928	0.00533509	0.349117	-1.75462	1.84647	EGLN1;TMOD1;CUL4A;SLC2A4;RAF1;PDLIM5
GTEX-QDVN-0326-SM-2I3FS_heart_male_50-59_years	5/656	0.00569136	0.355314	-1.78748	1.8496	TMOD1;EGLN1;STAT3;TNNI3;PDLIM5
GTEX-S4Z8-1826-SM-3K2BH_muscle_male_60-69_years	6/945	0.00582027	0.355314	-1.73733	1.79771	EGLN1;TMOD1;CUL4A;SLC2A4;RAF1;PDLIM5
GTEX-OHPM-0326-SM-33HCA_heart_male_50-59_years	5/687	0.00688821	0.372377	-1.82599	1.8038	TMOD1;CUL4A;TNNI3;RAF1;PDLIM5
GTEX-SJXC-0526-SM-2XCFG_muscle_male_60-69_years	6/981	0.00695442	0.372377	-1.74818	1.72693	EGLN1;TMOD1;CUL4A;SLC2A4;RAF1;PDLIM5
GTEX-OHPK-1626-SM-2YUN3_muscle_female_50-59_years	5/691	0.00705463	0.372377	-1.73037	1.70935	TMOD1;EGLN1;SLC2A4;RAF1;PDLIM5
GTEX-UJMC-1826-SM-3GADT_muscle_male_50-59_years	6/967	0.00649565	0.372377	-1.71768	1.69681	EGLN1;TMOD1;CUL4A;SLC2A4;RAF1;PDLIM5
GTEX-WYVS-2326-SM-3NMAI_muscle_female_40-49_years	5/691	0.00705463	0.372377	-1.7176	1.69673	EGLN1;CUL4A;TNNI3;SLC2A4;PDLIM5
GTEX-XPVG-2526-SM-4B66D_muscle_male_50-59_years	6/990	0.00726164	0.372377	-1.71656	1.6957	EGLN1;TMOD1;CUL4A;SLC2A4;RAF1;PDLIM5
GTEX-U412-0326-SM-3DB9L_muscle_male_60-69_years	5/695	0.00722387	0.372377	-1.6968	1.67618	TMOD1;EGLN1;CUL4A;SLC2A4;PDLIM5
GTEX-WFON-2326-SM-3LK7M_muscle_male_40-49_years	6/990	0.00726164	0.372377	-1.66576	1.64552	EGLN1;TMOD1;CUL4A;SLC2A4;RAF1;PDLIM5
GTEX-OXRP-2326-SM-2S1NL_muscle_female_60-69_years	5/714	0.00806704	0.37319	-1.77398	1.74856	TMOD1;EGLN1;CUL4A;SLC2A4;PDLIM5
GTEX-QESD-0526-SM-2I5G5_heart_male_20-29_years	5/722	0.00844191	0.37319	-1.76892	1.74357	TMOD1;STAT3;TNNI3;SLC2A4;PDLIM5
GTEX-XUYS-0326-SM-47JX2_muscle_male_50-59_years	5/700	0.00743942	0.37319	-1.76384	1.73855	TMOD1;EGLN1;CUL4A;SLC2A4;PDLIM5
GTEX-QCQG-2126-SM-2S1P8_muscle_female_50-59_years	6/1005	0.00779561	0.37319	-1.7316	1.70678	EGLN1;TMOD1;CUL4A;SLC2A4;RAF1;PDLIM5
GTEX-OIZI-0626-SM-2XCEH_muscle_male_40-49_years	6/1014	0.00812945	0.37319	-1.71213	1.68759	EGLN1;TMOD1;CUL4A;SLC2A4;RAF1;PDLIM5
GTEX-O5YT-1626-SM-32PK6_muscle_male_20-29_years	5/722	0.00844191	0.37319	-1.70985	1.68534	TMOD1;EGLN1;CUL4A;RAF1;PDLIM5
GTEX-V955-0726-SM-3GAFG_heart_male_60-69_years	5/720	0.00834707	0.37319	-1.69229	1.66803	TMOD1;EGLN1;CUL4A;TNNI3;PDLIM5
GTEX-RU72-1326-SM-2TF6T_muscle_female_50-59_years	6/1010	0.00797982	0.37319	-1.68563	1.66147	EGLN1;CUL4A;TNNI3;SLC2A4;RAF1;PDLIM5
GTEX-PLZ6-1526-SM-2S1OC_muscle_male_30-39_years	6/1028	0.00866932	0.376748	-1.72591	1.68479	EGLN1;TMOD1;CUL4A;SLC2A4;RAF1;PDLIM5
GTEX-WRHU-1226-SM-4E3IJ_heart_female_50-59_years	2/83	0.00983092	0.385116	-2.24511	2.14231	SOX17;TNNI3
GTEX-TMMY-0426-SM-33HBB_muscle_female_40-49_years	6/1055	0.00978342	0.385116	-1.67197	1.59541	EGLN1;TMOD1;CUL4A;SLC2A4;RAF1;ARID1B
GTEX-UJHI-1726-SM-3DB9B_muscle_female_50-59_years	6/1050	0.00956969	0.385116	-1.65841	1.58247	EGLN1;TMOD1;CUL4A;SLC2A4;RAF1;PDLIM5
GTEX-X5EB-2326-SM-46MW5_muscle_male_40-49_years	5/739	0.00927873	0.385116	-1.65806	1.58214	EGLN1;CUL4A;SLC2A4;RAF1;PDLIM5
GTEX-S7SF-0826-SM-4AD4W_uterus_female_20-29_years	6/1049	0.00952736	0.385116	-1.65649	1.58063	TMOD1;SRRM2;PBRM1;SOX17;PDLIM5;ESR1
GTEX-QDVN-2426-SM-2S1Q4_muscle_male_50-59_years	6/1058	0.00991329	0.385116	-1.65455	1.57879	EGLN1;TMOD1;CUL4A;STAT3;SLC2A4;RAF1
GTEX-XUJ4-2126-SM-4BOOX_colon_female_60-69_years	5/744	0.00953547	0.385116	-1.64815	1.57268	SRRM2;SRC;HOXB4;PRKCA;SLC2A4
GTEX-P4QT-1626-SM-2S1NP_muscle_female_50-59_years	6/1078	0.0108112	0.397698	-1.67147	1.5412	EGLN1;TMOD1;CUL4A;SLC2A4;RAF1;ARID1B
GTEX-U3ZM-1226-SM-3DB9G_muscle_male_40-49_years	6/1072	0.0105359	0.397698	-1.66433	1.53461	EGLN1;TMOD1;CUL4A;SLC2A4;RAF1;PDLIM5
GTEX-U3ZN-0726-SM-4DXT5_uterus_female_30-39_years	7/1417	0.0108576	0.397698	-1.6182	1.49208	TMOD1;PBRM1;SMARCB1;KSR1;DVL2;ESR1;ARID1B
GTEX-S32W-2326-SM-2XCAW_muscle_female_50-59_years	6/1074	0.0106271	0.397698	-1.59638	1.47196	EGLN1;CUL4A;STAT3;SLC2A4;RAF1;PDLIM5
GTEX-XXEK-0926-SM-4BRWH_heart_male_50-59_years	4/549	0.0157022	0.417761	-1.76595	1.5414	TMOD1;STAT3;TNNI3;PDLIM5
GTEX-S3XE-0426-SM-3K2AC_heart_male_50-59_years	4/547	0.0155139	0.417761	-1.73262	1.51231	TMOD1;EGLN1;TNNI3;PDLIM5
GTEX-OHPK-0326-SM-2HMJO_heart_female_50-59_years	4/556	0.0163725	0.417761	-1.72736	1.50772	TMOD1;TNNI3;SLC2A4;PDLIM5
GTEX-R55E-0526-SM-2TC6B_muscle_male_20-29_years	5/823	0.014273	0.417761	-1.72166	1.50274	EGLN1;CUL4A;TNNI3;SLC2A4;PDLIM5
GTEX-XOTO-0526-SM-4B662_muscle_male_50-59_years	5/824	0.0143416	0.417761	-1.71914	1.50054	EGLN1;CUL4A;TNNI3;SLC2A4;PDLIM5
GTEX-S7PM-0526-SM-3NM92_muscle_male_60-69_years	5/806	0.0131412	0.417761	-1.71652	1.49826	EGLN1;TMOD1;CUL4A;SLC2A4;PDLIM5
GTEX-REY6-0826-SM-2TF4S_muscle_male_60-69_years	5/811	0.0134675	0.417761	-1.71085	1.49331	EGLN1;TMOD1;CUL4A;SLC2A4;PDLIM5
GTEX-RNOR-0526-SM-2TF4O_muscle_female_50-59_years	5/856	0.016656	0.417761	-1.70992	1.4925	EGLN1;CUL4A;TNNI3;SLC2A4;PDLIM5
GTEX-S4UY-1226-SM-4AD51_uterus_female_40-49_years	5/804	0.0130123	0.417761	-1.70505	1.48824	TMOD1;SRRM2;PBRM1;SRC;ESR1
GTEX-PW2O-1726-SM-2S1OO_muscle_male_20-29_years	5/856	0.016656	0.417761	-1.69658	1.48085	EGLN1;TMOD1;CUL4A;RAF1;PDLIM5
GTEX-RWS6-2126-SM-2XCAV_muscle_female_60-69_years	5/841	0.0155419	0.417761	-1.68903	1.47426	EGLN1;CUL4A;SLC2A4;RAF1;PDLIM5
GTEX-XUJ4-2626-SM-4BOQ3_muscle_female_60-69_years	6/1104	0.0120642	0.417761	-1.68441	1.47023	EGLN1;TMOD1;CUL4A;SLC2A4;RAF1;PDLIM5
GTEX-OOBJ-1626-SM-2I3F7_muscle_male_60-69_years	6/1141	0.0140218	0.417761	-1.67687	1.46365	EGLN1;TMOD1;CUL4A;SLC2A4;RAF1;PDLIM5
GTEX-WHSE-0926-SM-3NMBS_heart_male_20-29_years	5/860	0.016962	0.417761	-1.67529	1.46227	EGLN1;TMOD1;STAT3;TNNI3;PDLIM5
GTEX-WRHU-0826-SM-3MJFN_muscle_female_50-59_years	5/863	0.0171939	0.417761	-1.67183	1.45925	EGLN1;CUL4A;TNNI3;SLC2A4;PDLIM5
GTEX-WZTO-0826-SM-3NM8Q_muscle_male_40-49_years	5/812	0.0135334	0.417761	-1.66999	1.45765	EGLN1;CUL4A;TNNI3;SLC2A4;PDLIM5
GTEX-U3ZH-0326-SM-3DB7A_heart_male_30-39_years	5/827	0.0145486	0.417761	-1.66653	1.45462	TMOD1;CUL4A;TNNI3;SLC2A4;PDLIM5
GTEX-R3RS-0526-SM-3GADG_muscle_female_40-49_years	5/789	0.0120725	0.417761	-1.66105	1.44984	EGLN1;CUL4A;SLC2A4;RAF1;PDLIM5
GTEX-QLQ7-0526-SM-2I5G3_heart_male_60-69_years	5/835	0.0151107	0.417761	-1.66044	1.44931	TMOD1;CUL4A;TNNI3;SLC2A4;PDLIM5
GTEX-WHSB-1826-SM-3TW8M_muscle_male_50-59_years	5/867	0.0175065	0.417761	-1.65884	1.44791	EGLN1;TMOD1;CUL4A;RAF1;PDLIM5
GTEX-WFON-0326-SM-3GIKX_heart_male_40-49_years	5/837	0.0152535	0.417761	-1.65756	1.4468	TMOD1;CUL4A;TNNI3;SLC2A4;PDLIM5
GTEX-WHPG-2226-SM-3NMBO_muscle_male_50-59_years	5/820	0.0140686	0.417761	-1.65576	1.44522	EGLN1;TMOD1;CUL4A;RAF1;PDLIM5
GTEX-RVPU-2426-SM-2XCAR_muscle_male_50-59_years	5/801	0.0128204	0.417761	-1.64619	1.43687	EGLN1;TMOD1;CUL4A;SLC2A4;PDLIM5
GTEX-P4QS-1626-SM-2S1NH_muscle_male_60-69_years	5/861	0.0170391	0.417761	-1.64522	1.43602	EGLN1;CUL4A;SLC2A4;RAF1;PDLIM5
GTEX-XBED-2626-SM-4E3J5_muscle_male_60-69_years	5/793	0.0123184	0.417761	-1.64163	1.43289	EGLN1;CUL4A;SLC2A4;RAF1;PDLIM5
GTEX-VJWN-0426-SM-3GIJI_muscle_female_50-59_years	6/1110	0.0123674	0.417761	-1.63868	1.43032	EGLN1;TMOD1;CUL4A;SLC2A4;RAF1;PDLIM5
GTEX-S341-1826-SM-3K2AB_muscle_female_40-49_years	6/1150	0.0145301	0.417761	-1.63614	1.4281	EGLN1;TMOD1;CUL4A;SLC2A4;RAF1;PDLIM5
GTEX-SE5C-0926-SM-4BRUF_fallopian tube_female_40-49_years	4/566	0.0173613	0.417761	-1.63186	1.42436	SOX17;STAT3;HIF1A;ESR1
GTEX-RM2N-1626-SM-2TF5N_muscle_male_50-59_years	6/1158	0.0149928	0.417761	-1.62799	1.42098	EGLN1;CUL4A;SLC2A4;RAF1;PDLIM5;ARID1B
GTEX-P4QT-2026-SM-3NMCJ_uterus_female_50-59_years	7/1462	0.0127582	0.417761	-1.61434	1.40907	TMOD1;SRRM2;PBRM1;DVL2;PDLIM5;ESR1;ARID1B
GTEX-X4XY-0626-SM-4E3IN_muscle_male_60-69_years	5/824	0.0143416	0.417761	-1.61403	1.4088	EGLN1;TMOD1;CUL4A;STAT3;PDLIM5
GTEX-RM2N-1826-SM-2TF5B_blood vessel_male_50-59_years	6/1181	0.0163809	0.417761	-1.61185	1.40689	TMOD1;PBRM1;LNPEP;PDLIM5;SORBS3;ARID1B
GTEX-U8XE-1826-SM-4E3HV_esophagus_male_30-39_years	5/834	0.0150397	0.417761	-1.6021	1.39839	GJA1;ITGB3;STAT3;HOXB4;HIF1A
GTEX-P44H-0426-SM-2XCEZ_muscle_male_40-49_years	6/1189	0.0168842	0.417761	-1.59676	1.39373	EGLN1;TMOD1;CUL4A;SLC2A4;RAF1;PDLIM5
GTEX-WOFM-1326-SM-3MJFR_muscle_male_20-29_years	6/1183	0.0165057	0.417761	-1.59157	1.38919	EGLN1;TMOD1;CUL4A;SLC2A4;RAF1;PDLIM5
GTEX-WFON-2126-SM-3LK7O_skin_male_40-49_years	8/1937	0.0175968	0.417761	-1.58791	1.386	KDM4A;GJA1;GSTA4;SS18L1;DVL2;AP1B1;LNPEP;ARID1B
GTEX-X261-0126-SM-3NMD6_skin_male_50-59_years	7/1553	0.0173311	0.417761	-1.58547	1.38387	KDM4A;GJA1;GSTA4;SS18L1;DVL2;LNPEP;ARID1B
GTEX-R55G-0126-SM-48FDS_adrenal gland_female_40-49_years	7/1518	0.0154513	0.417761	-1.58162	1.38051	KDM4A;GJA1;GSTA4;SRC;PRKCA;TNNI3;HIF1A
GTEX-OIZH-0326-SM-2HMKC_heart_male_50-59_years	5/874	0.0180627	0.421024	-1.69741	1.46837	EGLN1;TMOD1;TNNI3;RAF1;PDLIM5
GTEX-QESD-1626-SM-2S1RB_muscle_male_20-29_years	5/872	0.0179026	0.421024	-1.63697	1.41608	EGLN1;TMOD1;CUL4A;RAF1;PDLIM5
GTEX-QEL4-0626-SM-3GIJM_muscle_male_50-59_years	5/881	0.0186306	0.426507	-1.68297	1.4341	EGLN1;CUL4A;SLC2A4;RAF1;PDLIM5
GTEX-UTHO-0726-SM-3GAEN_muscle_male_60-69_years	6/1214	0.018527	0.426507	-1.60284	1.36582	EGLN1;TMOD1;CUL4A;SLC2A4;RAF1;PDLIM5
GTEX-RWSA-0726-SM-2XCBE_muscle_male_40-49_years	5/885	0.0189604	0.430184	-1.67449	1.4125	EGLN1;CUL4A;SLC2A4;RAF1;PDLIM5
GTEX-PLZ4-0726-SM-2TC6Q_lung_female_50-59_years	5/887	0.0191267	0.430184	-1.59382	1.34446	SOX17;PRKCE;STAT3;HOXB4;HIF1A
GTEX-P4PP-0326-SM-33HC4_heart_female_30-39_years	4/593	0.0202168	0.446861	-1.66265	1.33928	TMOD1;CUL4A;TNNI3;PDLIM5
GTEX-X4XX-0626-SM-3NMC1_muscle_male_60-69_years	6/1237	0.0201339	0.446861	-1.63112	1.31388	EGLN1;TMOD1;CUL4A;SLC2A4;RAF1;PDLIM5
GTEX-PWN1-1626-SM-2S1OL_muscle_female_40-49_years	5/902	0.0204057	0.44718	-1.65085	1.3286	EGLN1;CUL4A;SLC2A4;RAF1;PDLIM5
GTEX-XPT6-2026-SM-4B64V_muscle_male_20-29_years	6/1255	0.0214571	0.451197	-1.62469	1.29301	EGLN1;TMOD1;CUL4A;SLC2A4;RAF1;PDLIM5
GTEX-QDT8-0526-SM-3NMD8_muscle_female_30-39_years	5/913	0.0213789	0.451197	-1.60732	1.27919	EGLN1;TMOD1;CUL4A;SLC2A4;PDLIM5
GTEX-SUCS-1626-SM-32PLS_muscle_male_70-79_years	5/914	0.0214688	0.451197	-1.60346	1.27611	EGLN1;CUL4A;SLC2A4;RAF1;PDLIM5
GTEX-XUW1-0826-SM-4BOP6_muscle_female_50-59_years	5/907	0.0208443	0.451197	-1.59089	1.26611	EGLN1;CUL4A;SLC2A4;RAF1;PDLIM5
GTEX-V955-2426-SM-3GAEF_muscle_male_60-69_years	6/1251	0.021158	0.451197	-1.57177	1.25089	EGLN1;TMOD1;CUL4A;SLC2A4;RAF1;PDLIM5
GTEX-WWYW-0526-SM-3NB2W_muscle_female_50-59_years	5/919	0.0219224	0.453299	-1.62442	1.28525	EGLN1;TMOD1;CUL4A;SLC2A4;PDLIM5
GTEX-V1D1-2226-SM-3NMAX_skin_male_50-59_years	6/1260	0.021835	0.453299	-1.52419	1.20594	KDM4A;PBRM1;GJA1;SS18L1;LNPEP;ARID1B
GTEX-OIZF-1526-SM-3MJGY_stomach_male_60-69_years	5/927	0.0226613	0.46114	-1.65041	1.2775	TMOD1;CUL4A;TNNI3;SLC2A4;PDLIM5
GTEX-U8T8-1426-SM-3DB9H_muscle_male_60-69_years	5/926	0.0225681	0.46114	-1.60962	1.24593	EGLN1;CUL4A;STAT3;SLC2A4;RAF1
GTEX-TSE9-0526-SM-3DB7Z_muscle_female_60-69_years	5/930	0.0229426	0.463187	-1.64616	1.26692	EGLN1;CUL4A;SLC2A4;RAF1;PDLIM5
GTEX-TKQ1-1426-SM-4GICK_muscle_male_30-39_years	5/933	0.0232261	0.465249	-1.63409	1.25038	EGLN1;STAT3;SLC2A4;RAF1;PDLIM5
GTEX-S4Z8-0726-SM-4GICB_esophagus_male_60-69_years	4/622	0.0235927	0.468928	-1.60194	1.21316	STAT3;HOXB4;DVL2;SLC2A4
GTEX-QV44-0526-SM-2S1RE_heart_male_50-59_years	5/941	0.0239936	0.473227	-1.63098	1.22027	TMOD1;TNNI3;SLC2A4;RAF1;PDLIM5
GTEX-WY7C-2526-SM-3NB2N_muscle_male_50-59_years	6/1291	0.0242812	0.475244	-1.59162	1.18405	EGLN1;TMOD1;CUL4A;SLC2A4;RAF1;PDLIM5
GTEX-XBED-1126-SM-48TCF_esophagus_male_60-69_years	4/636	0.0253393	0.485557	-1.65366	1.1947	GJA1;STAT3;HOXB4;SLC2A4
GTEX-W5WG-1926-SM-4KKZK_muscle_female_50-59_years	5/954	0.0252758	0.485557	-1.58871	1.14777	EGLN1;CUL4A;SLC2A4;RAF1;PDLIM5
GTEX-SUCS-0326-SM-32PLL_heart_male_70-79_years	5/955	0.0253762	0.485557	-1.5829	1.14358	EGLN1;TMOD1;TNNI3;RAF1;PDLIM5
GTEX-T5JC-0626-SM-3NMA6_muscle_male_20-29_years	5/959	0.0257806	0.486135	-1.64933	1.18961	EGLN1;CUL4A;TNNI3;SLC2A4;PDLIM5
GTEX-WRHU-0926-SM-4E3IG_thyroid_female_50-59_years	9/2490	0.0257856	0.486135	-1.60511	1.15771	SRRM2;TSGA10;WWOX;MAPK8;KSR1;ITGB3;SS18L1;DVL2;ARID1B
GTEX-PSDG-0426-SM-2S1OF_muscle_male_50-59_years	5/965	0.0263951	0.490702	-1.63161	1.16157	EGLN1;TMOD1;CUL4A;SLC2A4;RAF1
GTEX-NFK9-0626-SM-2HMIV_muscle_male_40-49_years	5/967	0.026602	0.490702	-1.61128	1.1471	EGLN1;CUL4A;TNNI3;SLC2A4;RAF1
GTEX-Q2AI-1526-SM-3GIJ3_muscle_male_40-49_years	6/1317	0.0264723	0.490702	-1.554	1.10632	EGLN1;CUL4A;STAT3;SLC2A4;RAF1;PDLIM5
GTEX-Q2AG-0426-SM-2S1PU_muscle_female_40-49_years	5/971	0.027019	0.494834	-1.62856	1.14575	EGLN1;CUL4A;SLC2A4;RAF1;PDLIM5
GTEX-XXEK-2026-SM-4BRVE_heart_male_50-59_years	3/379	0.0293313	0.501369	-1.65409	1.142	STAT3;TNNI3;PDLIM5
GTEX-R55C-0326-SM-3GAF1_heart_male_40-49_years	4/659	0.0283766	0.501369	-1.65221	1.14071	TMOD1;CUL4A;TNNI3;PDLIM5
GTEX-Q2AH-1026-SM-48TZI_esophagus_male_40-49_years	4/658	0.0282401	0.501369	-1.61052	1.11192	TMOD1;STAT3;HOXB4;SLC2A4
GTEX-PLZ5-1726-SM-2I5F6_muscle_male_50-59_years	5/982	0.0281876	0.501369	-1.60153	1.10572	EGLN1;CUL4A;TNNI3;SLC2A4;RAF1
GTEX-QCQG-0726-SM-48U1Z_esophagus_female_50-59_years	3/374	0.0283592	0.501369	-1.59864	1.10372	STAT3;HOXB4;SLC2A4
GTEX-REY6-1126-SM-48FDU_blood vessel_male_60-69_years	4/665	0.0292035	0.501369	-1.5926	1.09955	TMOD1;ITGB3;STAT3;HOXB4
GTEX-U3ZN-1426-SM-3DB87_heart_female_30-39_years	5/992	0.029278	0.501369	-1.57076	1.08447	TMOD1;CUL4A;TNNI3;SLC2A4;PDLIM5
GTEX-RTLS-0526-SM-2TF64_muscle_female_60-69_years	5/992	0.029278	0.501369	-1.5622	1.07856	EGLN1;TMOD1;CUL4A;SLC2A4;RAF1
GTEX-PX3G-0126-SM-2I3EN_skin_female_20-29_years	6/1334	0.0279753	0.501369	-1.5355	1.06013	KDM4A;GJA1;GSTA4;AP1B1;ARID1B;SMARCA4
GTEX-WYJK-1726-SM-3NM9U_muscle_male_50-59_years	5/990	0.0290577	0.501369	-1.53097	1.057	EGLN1;CUL4A;SLC2A4;RAF1;PDLIM5
GTEX-U8XE-0926-SM-3DB8V_heart_male_30-39_years	4/670	0.0299037	0.504428	-1.62752	1.11376	TMOD1;STAT3;TNNI3;PDLIM5
GTEX-T8EM-1326-SM-3DB7G_muscle_male_40-49_years	5/997	0.0298332	0.504428	-1.55613	1.06491	EGLN1;CUL4A;SLC2A4;RAF1;PDLIM5
GTEX-XAJ8-1026-SM-47JY9_muscle_male_40-49_years	5/1006	0.0308496	0.513625	-1.57772	1.05117	EGLN1;TMOD1;CUL4A;SLC2A4;RAF1
GTEX-WFG8-2426-SM-3GILL_muscle_male_20-29_years	6/1364	0.0307664	0.513625	-1.4993	0.998926	EGLN1;TMOD1;CUL4A;SLC2A4;RAF1;PDLIM5
GTEX-N7MT-1426-SM-3LK5M_blood vessel_female_60-69_years	5/1008	0.0310784	0.514097	-1.58094	1.05186	SRRM2;SOX17;ITGB3;HOXB4;SORBS3
GTEX-WH7G-2626-SM-3NMBE_nerve_male_40-49_years	4/680	0.0313341	0.515004	-1.55949	1.03485	WWOX;SOX17;PRKCA;SORBS3
GTEX-T5JW-1826-SM-3GAE1_muscle_female_20-29_years	5/1025	0.0330676	0.533241	-1.60167	1.0071	EGLN1;CUL4A;SLC2A4;RAF1;PDLIM5
GTEX-POYW-0526-SM-2XCEY_muscle_male_60-69_years	7/1769	0.0327141	0.533241	-1.54669	0.972531	EGLN1;TMOD1;CUL4A;SS18L1;SLC2A4;RAF1;PDLIM5
GTEX-S4UY-0526-SM-3K2AN_muscle_female_40-49_years	6/1387	0.0330284	0.533241	-1.5278	0.960655	EGLN1;TMOD1;CUL4A;SLC2A4;RAF1;PDLIM5
GTEX-XQ3S-1526-SM-4BOOC_skin_male_20-29_years	6/1390	0.0333314	0.534135	-1.55773	0.976861	KDM4A;GJA1;SMARCB1;AP1B1;ARID1B;SMARCA4
GTEX-XGQ4-0326-SM-4GIEE_heart_male_50-59_years	4/697	0.0338585	0.535884	-1.5748	0.982419	TMOD1;TNNI3;SLC2A4;PDLIM5
GTEX-TKQ2-0826-SM-33HB6_muscle_male_50-59_years	4/697	0.0338585	0.535884	-1.5672	0.977679	EGLN1;CUL4A;RAF1;PDLIM5
GTEX-U4B1-0326-SM-3DB8K_heart_male_40-49_years	4/701	0.0344695	0.538902	-1.62028	1.00169	TMOD1;TNNI3;SLC2A4;PDLIM5
GTEX-OXRN-0011-R5A-SM-2I5EF_brain_male_50-59_years	4/700	0.0343162	0.538902	-1.60705	0.993511	WWOX;ARNT2;GJA1;PRKCA
GTEX-XAJ8-0326-SM-47JYI_stomach_male_40-49_years	4/703	0.0347775	0.540421	-1.54772	0.95248	SRRM2;STAT3;HOXB4;LNPEP
GTEX-VJYA-1126-SM-3GIJU_skin_male_60-69_years	6/1415	0.0359282	0.55494	-1.45786	0.858529	KDM4A;PBRM1;GJA1;GSTA4;LNPEP;ARID1B
GTEX-WI4N-0726-SM-3TW93_heart_female_40-49_years	4/726	0.0384361	0.564696	-1.63074	0.931914	KSR1;STAT3;TNNI3;PDLIM5
GTEX-V955-1026-SM-4JBHO_esophagus_male_60-69_years	3/417	0.037295	0.564696	-1.59611	0.912128	GJA1;STAT3;HOXB4
GTEX-QESD-1526-SM-2S1QT_adipose tissue_male_20-29_years	5/1072	0.0389825	0.564696	-1.59117	0.909304	PBRM1;SOX17;STAT3;HIF1A;ESR1
GTEX-U3ZH-1926-SM-4DXTR_muscle_male_30-39_years	6/1428	0.0373299	0.564696	-1.57464	0.899858	EGLN1;TMOD1;CUL4A;KSR1;LNPEP;RAF1
GTEX-QXCU-1726-SM-2TC6L_muscle_male_50-59_years	4/724	0.0381094	0.564696	-1.57106	0.897809	EGLN1;CUL4A;SLC2A4;PDLIM5
GTEX-SNOS-1526-SM-32PLW_muscle_male_40-49_years	5/1068	0.0384551	0.564696	-1.56617	0.895019	EGLN1;TMOD1;CUL4A;SLC2A4;RAF1
GTEX-R53T-2026-SM-3GIJF_blood vessel_female_50-59_years	6/1425	0.0370033	0.564696	-1.53187	0.875414	PBRM1;ITGB3;LNPEP;RAF1;PDLIM5;ESR1
GTEX-WY7C-0526-SM-3NB3D_heart_male_50-59_years	4/725	0.0382725	0.564696	-1.52935	0.873977	TMOD1;EGLN1;TNNI3;PDLIM5
GTEX-SNMC-0126-SM-2XCFO_heart_male_20-29_years	5/1072	0.0389825	0.564696	-1.52454	0.871225	EGLN1;TMOD1;CUL4A;TNNI3;PDLIM5
GTEX-SN8G-0326-SM-32PLG_muscle_female_50-59_years	5/1068	0.0384551	0.564696	-1.51225	0.864203	EGLN1;CUL4A;SLC2A4;RAF1;PDLIM5
GTEX-OXRL-1626-SM-2YUMU_muscle_male_50-59_years	5/1071	0.0388502	0.564696	-1.51063	0.863278	EGLN1;TMOD1;CUL4A;SLC2A4;RAF1
GTEX-X4EO-0526-SM-3P5Z3_muscle_female_60-69_years	4/736	0.0400942	0.574311	-1.6027	0.888831	EGLN1;CUL4A;SLC2A4;PDLIM5
GTEX-RUSQ-1926-SM-2TF6K_blood vessel_male_50-59_years	4/735	0.0399266	0.574311	-1.54487	0.856763	TMOD1;KSR1;ITGB3;STAT3
GTEX-T5JW-1626-SM-3GADZ_skin_female_20-29_years	7/1852	0.040551	0.577626	-1.47509	0.809571	CUL4A;GSTA4;SS18L1;DVL2;LNPEP;ARID1B;SMARCA4
GTEX-T6MO-1426-SM-4DM73_cervix uteri_female_40-49_years	6/1460	0.0409319	0.579831	-1.49777	0.816311	SRRM2;KSR1;SOX17;HOXB4;DVL2;ESR1
GTEX-P4PP-3026-SM-3P61O_blood vessel_female_30-39_years	3/434	0.0411848	0.580207	-1.5621	0.850362	SOX17;TNNI3;SORBS3
GTEX-XAJ8-1226-SM-47JYS_blood vessel_male_40-49_years	4/747	0.0419656	0.587977	-1.51399	0.80403	PBRM1;LNPEP;RAF1;SORBS3
GTEX-XBED-0526-SM-47JY3_heart_male_60-69_years	4/751	0.0426584	0.594436	-1.63982	0.85294	TMOD1;TNNI3;SLC2A4;PDLIM5
GTEX-O5YV-1826-SM-2YUNI_nerve_female_60-69_years	5/1106	0.0436482	0.60494	-1.46593	0.736815	SRRM2;KSR1;SOX17;PRKCA;SORBS3
GTEX-X3Y1-0426-SM-3P5Z4_heart_male_40-49_years	4/760	0.0442413	0.609864	-1.54938	0.766199	TMOD1;TNNI3;SLC2A4;PDLIM5
GTEX-O5YV-0426-SM-3LK66_blood vessel_female_60-69_years	3/454	0.0460161	0.627042	-1.56356	0.729778	SOX17;ITGB3;SORBS3
GTEX-T8EM-1626-SM-3DB7K_blood vessel_male_40-49_years	4/771	0.0462211	0.627042	-1.52517	0.711859	TMOD1;ITGB3;LNPEP;SORBS3
GTEX-OIZH-0726-SM-3NB1I_esophagus_male_50-59_years	4/771	0.0462211	0.627042	-1.4792	0.690402	PBRM1;GJA1;HOXB4;SLC2A4
GTEX-RN64-0326-SM-2TC5J_muscle_male_50-59_years	4/778	0.0475069	0.632208	-1.56122	0.715876	EGLN1;CUL4A;SLC2A4;PDLIM5
GTEX-OHPM-1626-SM-2HMK4_muscle_male_50-59_years	5/1130	0.0471401	0.632208	-1.55528	0.713154	EGLN1;TMOD1;CUL4A;SLC2A4;RAF1
GTEX-P4QR-1026-SM-2I5GP_lung_male_60-69_years	5/1133	0.0475882	0.632208	-1.50121	0.688362	KSR1;PRKCE;STAT3;HOXB4;HIF1A
GTEX-P4QS-1326-SM-3NMCD_adrenal gland_male_60-69_years	7/1914	0.0471677	0.632208	-1.44868	0.664272	KDM4A;GJA1;GSTA4;SRC;AP1B1;PRKCA;HIF1A
GTEX-TKQ1-1026-SM-4GICL_skin_male_30-39_years	6/1519	0.0481495	0.636367	-1.52007	0.687041	KDM4A;GSTA4;SS18L1;AP1B1;ARID1B;SMARCA4
GTEX-WFJO-0226-SM-3GIKW_thyroid_male_30-39_years	7/1931	0.0490994	0.639055	-1.55085	0.694415	SRRM2;TSGA10;WWOX;MAPK8;KSR1;ITGB3;ARID1B
GTEX-S95S-1426-SM-2XCDM_muscle_male_60-69_years	4/786	0.0490011	0.639055	-1.51815	0.679773	EGLN1;CUL4A;SLC2A4;PDLIM5
GTEX-XOTO-0126-SM-4B66N_skin_male_50-59_years	5/1143	0.0491006	0.639055	-1.46671	0.656741	GJA1;SMARCB1;AP1B1;ARID1B;SMARCA4
GTEX-R55F-1526-SM-2TF4X_muscle_male_50-59_years	4/788	0.0493787	0.639429	-1.56281	0.698856	EGLN1;CUL4A;SLC2A4;PDLIM5
