# Supplementary material for: Integrative genomics of microglia implicates DLG4 (PSD95) in the white matter development of preterm infants
Source: Nat Commun. 2017 Sep 5;8:428. doi: 10.1038/s41467-017-00422-w (PMC5585205; doi:10.1038/s41467-017-00422-w)
Supplement: Supplementary file 10 — Supplementary Data 9 [file 41467_2017_422_MOESM10_ESM.xlsx]

## Sheet: Sheet1
	Supplementary Data 9. Disease term enrichment for super-power nodes (SPN1 and SPN2), within the Psychology and Psychiatry category, and for Systemic Diseases in SPN1
	Network	MeSH Category	MeSH index	Disease names	p-value	Number of genes	Associated genes
	SPN1	Psychology and Psychiatry	F03.700	Schizophrenia and Disorders with Psychotic Features	0.0027	11	DLG4;SH3KBP1;SHANK1;ADAM22;NOTCH1;FAH;KALRN;SLC1A3;ATP2B2;DLGAP3;CAMK2A;
			F03.550	Mental Disorders Diagnosed in Childhood	0.0048	8	ARC;SHANK1;KALRN;SLC1A3;ATP2B2;CUX2;DLGAP3;CAMK2A;
			F03.700.750	Schizophrenia	0.0075	10	DLG4;SHANK1;ADAM22;NOTCH1;FAH;KALRN;SLC1A3;ATP2B2;DLGAP3;CAMK2A;
			F03.550.825	Tic Disorders	0.0236	2	SLC1A3;DLGAP3;
			F03.550.825.850	Tourette Syndrome	0.0236	2	SLC1A3;DLGAP3;
			F03.550.325.125	Autistic Disorder	0.0306	5	ARC;SHANK1;SLC1A3;ATP2B2;CUX2;
			F02.463.425.540.407	Memory, Short-Term	0.0319	2	DLG4;SHANK1;
			F03.550.325	Child Development Disorders, Pervasive	0.0436	5	ARC;SHANK1;SLC1A3;ATP2B2;CUX2;
			F04	Behavioral Disciplines and Activities	0.054	6	ARC;SHANK1;SLC1A3;ATP2B2;DLGAP3;CAMK2A;
	SPN1	Diseases	Nil	Nil	Nil	Nil	Nil
	SPN2	Psychology and Psychiatry	F01.700.625	Memory Disorders	0.0026	3	PRKCA;ITGB3;ESR1;
			F02.463	Mental Processes	0.0047	7	PRKCA;ARNT2;PRKCE;ESR1;GSTA4;ARID1B;RAF1;
			F02	Psychological Phenomena and Processes	0.0069	8	PRKCA;ARNT2;ITGB3;PRKCE;ESR1;GSTA4;ARID1B;RAF1;
			F02.463.425.540	Memory	0.0093	3	PRKCA;ESR1;RAF1;
			F04.586.574	Mental Status Schedule	0.0094	2	ITGB3;ESR1;
			F02.463.425	Learning	0.0114	4	PRKCA;PRKCE;ESR1;RAF1;
			F01.700	Neurobehavioral Manifestations	0.012	3	PRKCA;ITGB3;ESR1;
			F03.600.300.375	Depressive Disorder, Major	0.0178	4	ESR1;DVL2;STAT3;PDLIM5;
			F03.550.350.500	Learning Disorders	0.018	2	ARID1B;RAF1;
			F03.550.350	Communication Disorders	0.0181	2	ARID1B;RAF1;
			F02.463.593.752	Social Perception	0.0237	2	ARNT2;ESR1;
			F03.550.325.100	Asperger Syndrome	0.0277	2	ARNT2;ESR1;
			F01	Behavior and Behavior Mechanisms	0.0298	4	PRKCA;ITGB3;PRKCE;ESR1;
			F03.600.300	Depressive Disorder	0.034	4	ESR1;DVL2;STAT3;PDLIM5;
			F03.700.675	Psychotic Disorders	0.0471	3	PRKCA;ESR1;SRC;
			F02.463.188	Cognition	0.0531	4	ESR1;GSTA4;ARID1B;RAF1;
			F03.600	Mood Disorders	0.0543	6	PRKCE;ESR1;DVL2;STAT3;PDLIM5;PBRM1;
	SPN2	Diseases	See Supp table 6b
