# Supplementary material for: Integrative genomics of microglia implicates DLG4 (PSD95) in the white matter development of preterm infants
Source: Nat Commun. 2017 Sep 5;8:428. doi: 10.1038/s41467-017-00422-w (PMC5585205; doi:10.1038/s41467-017-00422-w)
Supplement: Supplementary file 11 — Supplementary Data 10 [file 41467_2017_422_MOESM11_ESM.xlsx]

## Sheet: GDA_all_systems_Stat3_output.tx
Supplementary Data 10. Disease term enrichment for super-power node 2 for Systemic Diseases
MeSH index	Disease names	p-value	Number of genes	Associated genes
C04.557.435.710	Rhabdoid Tumor	0	2	;SMARCA4;SMARCB1;
C04.557.465.625	Neuroectodermal Tumors	0	9	;ESR1;SMARCA4;PRKCA;WWOX;HIF1A;SMARCB1;EGLN1;RAF1;STAT3;
C04.557.470	Neoplasms, Glandular and Epithelial	0	15	;ITGB3;SMARCA4;SRC;HIF1A;PRKCE;EGLN1;ARID1B;ESR1;PRKCA;WWOX;GSTA4;PBRM1;MAPK8;RAF1;STAT3;
C04.557.470.200	Carcinoma	0	13	;ITGB3;HIF1A;PRKCE;EGLN1;ARID1B;ESR1;PRKCA;WWOX;GSTA4;PBRM1;MAPK8;RAF1;STAT3;
C04.557.470.200.025	Adenocarcinoma	0	12	;ITGB3;ESR1;PRKCA;WWOX;GSTA4;HIF1A;PBRM1;EGLN1;MAPK8;RAF1;ARID1B;STAT3;
C04.557.470.200.025.390	Carcinoma, Renal Cell	0	6	;ESR1;ITGB3;HIF1A;PBRM1;EGLN1;STAT3;
C04.557.580	Neoplasms, Nerve Tissue	0	9	;ESR1;SMARCA4;PRKCA;WWOX;HIF1A;SMARCB1;EGLN1;RAF1;STAT3;
C04.557.580.625	Neuroectodermal Tumors	0	9	;ESR1;SMARCA4;PRKCA;WWOX;HIF1A;SMARCB1;EGLN1;RAF1;STAT3;
C04.588.322	Endocrine Gland Neoplasms	0	14	;ITGB3;SMARCA4;SRC;HIF1A;SMARCB1;EGLN1;ARID1B;ESR1;PRKCA;WWOX;GSTA4;MAPK8;RAF1;STAT3;
C04.588.614	Nervous System Neoplasms	0	8	;ITGB3;SMARCA4;PRKCA;WWOX;HIF1A;SMARCB1;RAF1;STAT3;
C04.588.614.250	Central Nervous System Neoplasms	0	8	;ITGB3;SMARCA4;PRKCA;WWOX;HIF1A;SMARCB1;RAF1;STAT3;
C04.588.614.250.195	Brain Neoplasms	0	7	;ITGB3;SMARCA4;PRKCA;WWOX;HIF1A;SMARCB1;RAF1;
C04.588.945	Urogenital Neoplasms	0	13	;ITGB3;HIF1A;SMARCB1;PRKCE;EGLN1;SLC2A4;ESR1;PRKCA;GSTA4;PBRM1;PDLIM5;RAF1;STAT3;
C04.588.945.947	Urologic Neoplasms	0	10	;ESR1;ITGB3;GSTA4;HIF1A;SMARCB1;PBRM1;EGLN1;SLC2A4;RAF1;STAT3;
C04.588.945.947.535	Kidney Neoplasms	0	7	;ESR1;ITGB3;HIF1A;SMARCB1;PBRM1;EGLN1;STAT3;
C04.588.945.947.535.160	Carcinoma, Renal Cell	0	6	;ESR1;ITGB3;HIF1A;PBRM1;EGLN1;STAT3;
C05	Musculoskeletal Diseases	0	17	;ITGB3;SMARCA4;LNPEP;TNNI3;HIF1A;SMARCB1;DVL2;SLC2A4;ARID1B;ESR1;PRKCA;GSTA4;GJA1;ARNT2;PDLIM5;STAT3;RAF1;
C05.500	Jaw Diseases	0	11	;ESR1;ITGB3;SMARCA4;GSTA4;HIF1A;SMARCB1;GJA1;ARNT2;DVL2;ARID1B;STAT3;
C05.500.460	Jaw Abnormalities	0	11	;ESR1;ITGB3;SMARCA4;GSTA4;HIF1A;SMARCB1;GJA1;ARNT2;DVL2;ARID1B;STAT3;
C05.500.460.185	Cleft Palate	0	8	;ESR1;ITGB3;GSTA4;HIF1A;GJA1;ARNT2;DVL2;STAT3;
C05.660	Musculoskeletal Abnormalities	0	12	;ITGB3;ESR1;SMARCA4;GSTA4;HIF1A;SMARCB1;GJA1;ARNT2;DVL2;RAF1;ARID1B;STAT3;
C05.660.207	Craniofacial Abnormalities	0	12	;ESR1;ITGB3;SMARCA4;GSTA4;HIF1A;SMARCB1;GJA1;ARNT2;DVL2;RAF1;ARID1B;STAT3;
C05.660.207.540	Maxillofacial Abnormalities	0	11	;ESR1;ITGB3;SMARCA4;GSTA4;HIF1A;SMARCB1;GJA1;ARNT2;DVL2;ARID1B;STAT3;
C05.660.207.540.460	Jaw Abnormalities	0	11	;ESR1;ITGB3;SMARCA4;GSTA4;HIF1A;SMARCB1;GJA1;ARNT2;DVL2;ARID1B;STAT3;
C05.660.207.540.460.185	Cleft Palate	0	8	;ESR1;ITGB3;GSTA4;HIF1A;GJA1;ARNT2;DVL2;STAT3;
C05.660.585	Limb Deformities, Congenital	0	5	;SMARCA4;HIF1A;GJA1;SMARCB1;ARID1B;
C06.405.748	Stomach Diseases	0	7	;ESR1;ITGB3;SRC;WWOX;HIF1A;SMARCB1;MAPK8;
C06.689	Pancreatic Diseases	0	9	;ESR1;PRKCA;SRC;GSTA4;HIF1A;SMARCB1;MAPK8;ARID1B;STAT3;
C07	Stomatognathic Diseases	0	11	;ITGB3;ESR1;SMARCA4;GSTA4;HIF1A;SMARCB1;GJA1;ARNT2;DVL2;ARID1B;STAT3;
C07.320	Jaw Diseases	0	11	;ESR1;ITGB3;SMARCA4;GSTA4;HIF1A;SMARCB1;GJA1;ARNT2;DVL2;ARID1B;STAT3;
C07.320.440	Jaw Abnormalities	0	11	;ESR1;ITGB3;SMARCA4;GSTA4;HIF1A;SMARCB1;GJA1;ARNT2;DVL2;ARID1B;STAT3;
C07.320.440.185	Cleft Palate	0	8	;ESR1;ITGB3;GSTA4;HIF1A;GJA1;ARNT2;DVL2;STAT3;
C07.465.409	Lip Diseases	0	8	;ESR1;ITGB3;GSTA4;HIF1A;GJA1;ARNT2;DVL2;STAT3;
C07.465.409.225	Cleft Lip	0	8	;ESR1;ITGB3;GSTA4;HIF1A;GJA1;ARNT2;DVL2;STAT3;
C07.465.525	Mouth Abnormalities	0	8	;ESR1;ITGB3;GSTA4;HIF1A;GJA1;ARNT2;DVL2;STAT3;
C07.465.525.164	Cleft Lip	0	8	;ESR1;ITGB3;GSTA4;HIF1A;GJA1;ARNT2;DVL2;STAT3;
C07.465.525.185	Cleft Palate	0	8	;ESR1;ITGB3;GSTA4;HIF1A;GJA1;ARNT2;DVL2;STAT3;
C07.650	Stomatognathic System Abnormalities	0	11	;ESR1;ITGB3;SMARCA4;GSTA4;HIF1A;SMARCB1;GJA1;ARNT2;DVL2;ARID1B;STAT3;
C07.650.500	Maxillofacial Abnormalities	0	11	;ESR1;ITGB3;SMARCA4;GSTA4;HIF1A;SMARCB1;GJA1;ARNT2;DVL2;ARID1B;STAT3;
C07.650.500.460	Jaw Abnormalities	0	11	;ESR1;ITGB3;SMARCA4;GSTA4;HIF1A;SMARCB1;GJA1;ARNT2;DVL2;ARID1B;STAT3;
C07.650.500.460.185	Cleft Palate	0	8	;ESR1;ITGB3;GSTA4;HIF1A;GJA1;ARNT2;DVL2;STAT3;
C07.650.525	Mouth Abnormalities	0	8	;ESR1;ITGB3;GSTA4;HIF1A;GJA1;ARNT2;DVL2;STAT3;
C07.650.525.164	Cleft Lip	0	8	;ESR1;ITGB3;GSTA4;HIF1A;GJA1;ARNT2;DVL2;STAT3;
C07.650.525.185	Cleft Palate	0	8	;ESR1;ITGB3;GSTA4;HIF1A;GJA1;ARNT2;DVL2;STAT3;
C10.228	Central Nervous System Diseases	0	18	;ITGB3;SMARCA4;TNNI3;SOX17;HIF1A;SMARCB1;PRKCE;SLC2A4;ARID1B;ESR1;PRKCA;WWOX;GSTA4;GJA1;SS18L1;MAPK8;RAF1;STAT3;
C10.228.140	Brain Diseases	0	18	;ITGB3;SMARCA4;TNNI3;SOX17;HIF1A;SMARCB1;PRKCE;SLC2A4;ARID1B;ESR1;PRKCA;WWOX;GSTA4;GJA1;SS18L1;MAPK8;STAT3;RAF1;
C10.228.140.211	Brain Neoplasms	0	7	;ITGB3;SMARCA4;PRKCA;WWOX;HIF1A;SMARCB1;RAF1;
C10.551	Nervous System Neoplasms	0	8	;ITGB3;SMARCA4;PRKCA;WWOX;HIF1A;SMARCB1;RAF1;STAT3;
C10.551.240	Central Nervous System Neoplasms	0	8	;ITGB3;SMARCA4;PRKCA;WWOX;HIF1A;SMARCB1;RAF1;STAT3;
C10.551.240.250	Brain Neoplasms	0	7	;ITGB3;SMARCA4;PRKCA;WWOX;HIF1A;SMARCB1;RAF1;
C12.758.820	Urologic Neoplasms	0	10	;ESR1;ITGB3;GSTA4;HIF1A;SMARCB1;PBRM1;EGLN1;SLC2A4;RAF1;STAT3;
C12.758.820.750	Kidney Neoplasms	0	7	;ESR1;ITGB3;HIF1A;SMARCB1;PBRM1;EGLN1;STAT3;
C12.758.820.750.160	Carcinoma, Renal Cell	0	6	;ESR1;ITGB3;HIF1A;PBRM1;EGLN1;STAT3;
C12.777	Urologic Diseases	0	14	;ITGB3;SOX17;HIF1A;SMARCB1;EGLN1;SLC2A4;ESR1;WWOX;GSTA4;PBRM1;SS18L1;PDLIM5;RAF1;STAT3;
C12.777.419.473	Kidney Neoplasms	0	7	;ESR1;ITGB3;HIF1A;SMARCB1;PBRM1;EGLN1;STAT3;
C12.777.419.473.160	Carcinoma, Renal Cell	0	6	;ESR1;ITGB3;HIF1A;PBRM1;EGLN1;STAT3;
C13	Female Urogenital Diseases and Pregnancy Complications	0	19	;ITGB3;SMARCA4;LNPEP;SOX17;HIF1A;SMARCB1;PRKCE;EGLN1;SLC2A4;ESR1;PRKCA;WWOX;GSTA4;PBRM1;SS18L1;ARNT2;PDLIM5;RAF1;STAT3;
C13.351	Female Urogenital Diseases	0	18	;ITGB3;SMARCA4;SOX17;HIF1A;SMARCB1;PRKCE;EGLN1;SLC2A4;ESR1;PRKCA;WWOX;GSTA4;PBRM1;SS18L1;ARNT2;PDLIM5;STAT3;RAF1;
C13.351.937	Urogenital Neoplasms	0	14	;ITGB3;SMARCA4;HIF1A;SMARCB1;PRKCE;EGLN1;SLC2A4;ESR1;PRKCA;WWOX;GSTA4;PBRM1;RAF1;STAT3;
C13.351.937.820	Urologic Neoplasms	0	10	;ESR1;ITGB3;GSTA4;HIF1A;SMARCB1;PBRM1;EGLN1;SLC2A4;RAF1;STAT3;
C13.351.937.820.535	Kidney Neoplasms	0	7	;ESR1;ITGB3;HIF1A;SMARCB1;PBRM1;EGLN1;STAT3;
C13.351.937.820.535.160	Carcinoma, Renal Cell	0	6	;ESR1;ITGB3;HIF1A;PBRM1;EGLN1;STAT3;
C13.351.968	Urologic Diseases	0	14	;ITGB3;SOX17;HIF1A;SMARCB1;EGLN1;SLC2A4;ESR1;WWOX;GSTA4;PBRM1;SS18L1;PDLIM5;RAF1;STAT3;
C13.351.968.419.473	Kidney Neoplasms	0	7	;ESR1;ITGB3;HIF1A;SMARCB1;PBRM1;EGLN1;STAT3;
C13.351.968.419.473.160	Carcinoma, Renal Cell	0	6	;ESR1;ITGB3;HIF1A;PBRM1;EGLN1;STAT3;
C16.131	Congenital Abnormalities	0	13	;ITGB3;SMARCA4;TNNI3;HIF1A;SMARCB1;DVL2;ARID1B;ESR1;GSTA4;GJA1;ARNT2;RAF1;STAT3;
C16.131.621	Musculoskeletal Abnormalities	0	12	;ITGB3;ESR1;SMARCA4;GSTA4;HIF1A;SMARCB1;GJA1;ARNT2;DVL2;RAF1;ARID1B;STAT3;
C16.131.621.207	Craniofacial Abnormalities	0	12	;ESR1;ITGB3;SMARCA4;GSTA4;HIF1A;SMARCB1;GJA1;ARNT2;DVL2;RAF1;ARID1B;STAT3;
C16.131.621.207.540	Maxillofacial Abnormalities	0	11	;ESR1;ITGB3;SMARCA4;GSTA4;HIF1A;SMARCB1;GJA1;ARNT2;DVL2;ARID1B;STAT3;
C16.131.621.207.540.460	Jaw Abnormalities	0	11	;ESR1;ITGB3;SMARCA4;GSTA4;HIF1A;SMARCB1;GJA1;ARNT2;DVL2;ARID1B;STAT3;
C16.131.621.207.540.460.185	Cleft Palate	0	8	;ESR1;ITGB3;GSTA4;HIF1A;GJA1;ARNT2;DVL2;STAT3;
C16.131.621.585	Limb Deformities, Congenital	0	5	;SMARCA4;HIF1A;GJA1;SMARCB1;ARID1B;
C16.131.850	Stomatognathic System Abnormalities	0	11	;ESR1;ITGB3;SMARCA4;GSTA4;HIF1A;SMARCB1;GJA1;ARNT2;DVL2;ARID1B;STAT3;
C16.131.850.500	Maxillofacial Abnormalities	0	11	;ESR1;ITGB3;SMARCA4;GSTA4;HIF1A;SMARCB1;GJA1;ARNT2;DVL2;ARID1B;STAT3;
C16.131.850.500.460	Jaw Abnormalities	0	11	;ESR1;ITGB3;SMARCA4;GSTA4;HIF1A;SMARCB1;GJA1;ARNT2;DVL2;ARID1B;STAT3;
C16.131.850.500.460.185	Cleft Palate	0	8	;ESR1;ITGB3;GSTA4;HIF1A;GJA1;ARNT2;DVL2;STAT3;
C16.131.850.525	Mouth Abnormalities	0	8	;ESR1;ITGB3;GSTA4;HIF1A;GJA1;ARNT2;DVL2;STAT3;
C16.131.850.525.164	Cleft Lip	0	8	;ESR1;ITGB3;GSTA4;HIF1A;GJA1;ARNT2;DVL2;STAT3;
C16.131.850.525.185	Cleft Palate	0	8	;ESR1;ITGB3;GSTA4;HIF1A;GJA1;ARNT2;DVL2;STAT3;
C19.344	Endocrine Gland Neoplasms	0	14	;ITGB3;SMARCA4;SRC;HIF1A;SMARCB1;EGLN1;ARID1B;ESR1;PRKCA;WWOX;GSTA4;MAPK8;RAF1;STAT3;
C23.550.291.812	Facies	0	4	;SMARCA4;SMARCB1;RAF1;ARID1B;
C23.888	Signs and Symptoms	0	18	;ITGB3;SMARCA4;SRC;TNNI3;HIF1A;SMARCB1;DVL2;EGLN1;SLC2A4;ARID1B;ESR1;PRKCA;GSTA4;GJA1;ARNT2;MAPK8;RAF1;STAT3;
C23.888.592.604	Neurobehavioral Manifestations	0	7	;ESR1;ITGB3;SMARCA4;PRKCA;SMARCB1;RAF1;ARID1B;
C04.557	Neoplasms by Histologic Type	0.0001	16	;ITGB3;SMARCA4;SRC;HIF1A;SMARCB1;PRKCE;EGLN1;ARID1B;ESR1;PRKCA;WWOX;GSTA4;PBRM1;MAPK8;RAF1;STAT3;
C04.557.435	Neoplasms, Complex and Mixed	0.0001	3	;SMARCA4;HIF1A;SMARCB1;
C04.588.274	Digestive System Neoplasms	0.0001	13	;ITGB3;SMARCA4;SRC;HIF1A;SMARCB1;ARID1B;ESR1;PRKCA;WWOX;GSTA4;MAPK8;RAF1;STAT3;
C04.588.274.761	Pancreatic Neoplasms	0.0001	6	;PRKCA;GSTA4;HIF1A;SMARCB1;MAPK8;ARID1B;
C04.588.322.475	Pancreatic Neoplasms	0.0001	6	;PRKCA;GSTA4;HIF1A;SMARCB1;MAPK8;ARID1B;
C04.588.945.418.948	Uterine Neoplasms	0.0001	6	;ESR1;PRKCA;HIF1A;PRKCE;RAF1;STAT3;
C05.390	Hand Deformities	0.0001	3	;SMARCA4;SMARCB1;ARID1B;
C05.390.408	Hand Deformities, Congenital	0.0001	3	;SMARCA4;SMARCB1;ARID1B;
C05.500.460.457	Micrognathism	0.0001	3	;SMARCA4;SMARCB1;ARID1B;
C05.660.207.540.460.457	Micrognathism	0.0001	3	;SMARCA4;SMARCB1;ARID1B;
C05.660.585.988	Upper Extremity Deformities, Congenital	0.0001	3	;SMARCA4;SMARCB1;ARID1B;
C05.660.585.988.425	Hand Deformities, Congenital	0.0001	3	;SMARCA4;SMARCB1;ARID1B;
C06.301	Digestive System Neoplasms	0.0001	13	;ITGB3;SMARCA4;SRC;HIF1A;SMARCB1;ARID1B;ESR1;PRKCA;WWOX;GSTA4;MAPK8;RAF1;STAT3;
C06.301.761	Pancreatic Neoplasms	0.0001	6	;PRKCA;GSTA4;HIF1A;SMARCB1;MAPK8;ARID1B;
C06.689.667	Pancreatic Neoplasms	0.0001	6	;PRKCA;GSTA4;HIF1A;SMARCB1;MAPK8;ARID1B;
C07.320.440.457	Micrognathism	0.0001	3	;SMARCA4;SMARCB1;ARID1B;
C07.650.500.460.457	Micrognathism	0.0001	3	;SMARCA4;SMARCB1;ARID1B;
C07.650.800	Tooth Abnormalities	0.0001	4	;ITGB3;GJA1;DVL2;STAT3;
C07.793	Tooth Diseases	0.0001	5	;ESR1;ITGB3;GJA1;DVL2;STAT3;
C07.793.700	Tooth Abnormalities	0.0001	4	;ITGB3;GJA1;DVL2;STAT3;
C10.597.606	Neurobehavioral Manifestations	0.0001	7	;ESR1;ITGB3;SMARCA4;PRKCA;SMARCB1;RAF1;ARID1B;
C12.758	Urogenital Neoplasms	0.0001	11	;ITGB3;ESR1;GSTA4;HIF1A;SMARCB1;PBRM1;EGLN1;PDLIM5;SLC2A4;RAF1;STAT3;
C13.351.500.852	Uterine Diseases	0.0001	6	;ESR1;PRKCA;HIF1A;PRKCE;RAF1;STAT3;
C13.351.500.852.762	Uterine Neoplasms	0.0001	6	;ESR1;PRKCA;HIF1A;PRKCE;RAF1;STAT3;
C13.351.937.418.875	Uterine Neoplasms	0.0001	6	;ESR1;PRKCA;HIF1A;PRKCE;RAF1;STAT3;
C14.280.067	Arrhythmias, Cardiac	0.0001	5	;ESR1;ITGB3;TNNI3;GJA1;RAF1;
C14.280.195	Cardiomegaly	0.0001	5	;ESR1;TNNI3;HIF1A;RAF1;STAT3;
C14.280.238.100	Cardiomyopathy, Hypertrophic	0.0001	4	;ESR1;TNNI3;HIF1A;RAF1;
C14.280.484	Heart Valve Diseases	0.0001	5	;ESR1;ITGB3;TNNI3;HIF1A;RAF1;
C14.280.484.150	Aortic Valve Stenosis	0.0001	4	;ESR1;TNNI3;HIF1A;RAF1;
C14.280.484.150.070	Aortic Stenosis, Subvalvular	0.0001	4	;ESR1;TNNI3;HIF1A;RAF1;
C14.280.484.150.070.160	Cardiomyopathy, Hypertrophic	0.0001	4	;ESR1;TNNI3;HIF1A;RAF1;
C16.131.621.207.540.460.457	Micrognathism	0.0001	3	;SMARCA4;SMARCB1;ARID1B;
C16.131.621.585.425	Hand Deformities, Congenital	0.0001	3	;SMARCA4;SMARCB1;ARID1B;
C16.131.850.500.460.457	Micrognathism	0.0001	3	;SMARCA4;SMARCB1;ARID1B;
C16.131.850.800	Tooth Abnormalities	0.0001	4	;ITGB3;GJA1;DVL2;STAT3;
C19.344.421	Pancreatic Neoplasms	0.0001	6	;PRKCA;GSTA4;HIF1A;SMARCB1;MAPK8;ARID1B;
C23.300.775.250	Cardiomegaly	0.0001	4	;ESR1;TNNI3;HIF1A;RAF1;
C23.550.073	Arrhythmias, Cardiac	0.0001	5	;ESR1;ITGB3;TNNI3;GJA1;RAF1;
C23.550.470	Inflammation	0.0001	9	;ITGB3;ESR1;PRKCA;LNPEP;SRC;AP1B1;HIF1A;RAF1;STAT3;
C04.557.465	Neoplasms, Germ Cell and Embryonal	0.0002	9	;ESR1;SMARCA4;PRKCA;WWOX;HIF1A;SMARCB1;EGLN1;RAF1;STAT3;
C04.588.945.418	Genital Neoplasms, Female	0.0002	6	;ESR1;PRKCA;HIF1A;PRKCE;RAF1;STAT3;
C13.351.937.418	Genital Neoplasms, Female	0.0002	9	;ITGB3;ESR1;SMARCA4;PRKCA;WWOX;HIF1A;PRKCE;RAF1;STAT3;
C13.703.170	Diabetes, Gestational	0.0002	5	;ESR1;PRKCA;WWOX;SLC2A4;STAT3;
C18.452.394.750.448	Diabetes, Gestational	0.0002	5	;ESR1;PRKCA;WWOX;SLC2A4;STAT3;
C19.246.200	Diabetes, Gestational	0.0002	5	;ESR1;PRKCA;WWOX;SLC2A4;STAT3;
C19.391	Gonadal Disorders	0.0002	10	;ITGB3;ESR1;SMARCA4;PRKCA;WWOX;HIF1A;ARNT2;SLC2A4;RAF1;STAT3;
C04.697	Neoplastic Processes	0.0003	9	;ITGB3;ESR1;PRKCA;SRC;HIF1A;PBRM1;PDLIM5;RAF1;STAT3;
C05.116	Bone Diseases	0.0003	10	;ITGB3;ESR1;SMARCA4;LNPEP;TNNI3;HIF1A;GJA1;PDLIM5;SLC2A4;STAT3;
C14	Cardiovascular Diseases	0.0003	19	;ITGB3;SMARCA4;SRC;LNPEP;TNNI3;SOX17;HIF1A;SMARCB1;DVL2;SLC2A4;ESR1;PRKCA;WWOX;GSTA4;GJA1;SS18L1;MAPK8;RAF1;STAT3;
C14.240.400	Heart Defects, Congenital	0.0003	6	;ESR1;ITGB3;TNNI3;HIF1A;GJA1;RAF1;
C14.280.238	Cardiomyopathies	0.0003	5	;ESR1;TNNI3;HIF1A;RAF1;STAT3;
C14.280.400	Heart Defects, Congenital	0.0003	6	;ESR1;ITGB3;TNNI3;HIF1A;GJA1;RAF1;
C23.550.291.687.500	Genetic Predisposition to Disease	0.0003	27	;ITGB3;SMARCA4;TNNI3;PRKCE;ARID1B;PRKCA;CUL4A;AP1B1;GSTA4;PBRM1;STAT3;LNPEP;SRC;SOX17;HIF1A;SMARCB1;DVL2;EGLN1;SLC2A4;ESR1;WWOX;GJA1;ARNT2;SS18L1;MAPK8;PDLIM5;RAF1;
C23.550.362	Genomic Instability	0.0003	5	;ESR1;GSTA4;HIF1A;ARID1B;STAT3;
C23.550.727	Neoplastic Processes	0.0003	9	;ITGB3;ESR1;PRKCA;SRC;HIF1A;PBRM1;PDLIM5;RAF1;STAT3;
C04	Neoplasms	0.0004	20	;ITGB3;SMARCA4;SRC;TNNI3;HIF1A;SMARCB1;PRKCE;EGLN1;SLC2A4;ARID1B;ESR1;PRKCA;WWOX;GSTA4;GJA1;PBRM1;MAPK8;PDLIM5;RAF1;STAT3;
C04.588.274.476	Gastrointestinal Neoplasms	0.0004	11	;ITGB3;ESR1;PRKCA;WWOX;SRC;HIF1A;GSTA4;SMARCB1;MAPK8;ARID1B;RAF1;
C04.588.945.418.948.850	Uterine Cervical Neoplasms	0.0004	5	;PRKCA;HIF1A;PRKCE;RAF1;STAT3;
C06	Digestive System Diseases	0.0004	16	;ITGB3;SMARCA4;SRC;HIF1A;SMARCB1;SLC2A4;ARID1B;ESR1;PRKCA;WWOX;AP1B1;GSTA4;GJA1;MAPK8;RAF1;STAT3;
C06.301.371	Gastrointestinal Neoplasms	0.0004	11	;ITGB3;ESR1;PRKCA;WWOX;SRC;HIF1A;GSTA4;SMARCB1;MAPK8;ARID1B;RAF1;
C06.405.249	Gastrointestinal Neoplasms	0.0004	11	;ITGB3;ESR1;PRKCA;WWOX;SRC;HIF1A;GSTA4;SMARCB1;MAPK8;ARID1B;RAF1;
C06.405.469.860	Rectal Diseases	0.0004	9	;ITGB3;ESR1;SRC;GSTA4;HIF1A;MAPK8;RAF1;ARID1B;STAT3;
C06.552	Liver Diseases	0.0004	10	;ITGB3;ESR1;SMARCA4;PRKCA;AP1B1;GSTA4;HIF1A;SMARCB1;SLC2A4;STAT3;
C13.351.500.056	Adnexal Diseases	0.0004	9	;ITGB3;ESR1;SMARCA4;PRKCA;WWOX;HIF1A;SLC2A4;RAF1;STAT3;
C13.351.500.056.630	Ovarian Diseases	0.0004	9	;ITGB3;ESR1;SMARCA4;PRKCA;WWOX;HIF1A;SLC2A4;RAF1;STAT3;
C13.351.500.852.593.131	Uterine Cervical Neoplasms	0.0004	5	;PRKCA;HIF1A;PRKCE;RAF1;STAT3;
C13.351.500.852.762.850	Uterine Cervical Neoplasms	0.0004	5	;PRKCA;HIF1A;PRKCE;RAF1;STAT3;
C13.351.937.418.875.850	Uterine Cervical Neoplasms	0.0004	5	;PRKCA;HIF1A;PRKCE;RAF1;STAT3;
C13.703.039.711	Embryo Loss	0.0004	2	;ESR1;ITGB3;
C14.240	Cardiovascular Abnormalities	0.0004	6	;ESR1;ITGB3;TNNI3;HIF1A;GJA1;RAF1;
C19.391.630	Ovarian Diseases	0.0004	9	;ITGB3;ESR1;SMARCA4;PRKCA;WWOX;HIF1A;SLC2A4;RAF1;STAT3;
C23.550.260.440	Embryo Loss	0.0004	2	;ESR1;ITGB3;
C01.539.800.130	Cellulitis	0.0005	2	;ESR1;HIF1A;
C01.539.830.200	Cellulitis	0.0005	2	;ESR1;HIF1A;
C13.351.500	Genital Diseases, Female	0.0005	10	;ITGB3;ESR1;SMARCA4;PRKCA;WWOX;HIF1A;PRKCE;SLC2A4;RAF1;STAT3;
C13.351.500.852.593	Uterine Cervical Diseases	0.0005	5	;PRKCA;HIF1A;PRKCE;RAF1;STAT3;
C16.131.240.400	Heart Defects, Congenital	0.0005	6	;ESR1;ITGB3;TNNI3;HIF1A;GJA1;RAF1;
C17.300.185	Cellulitis	0.0005	2	;ESR1;HIF1A;
C23.300.775	Hypertrophy	0.0005	4	;ESR1;TNNI3;HIF1A;RAF1;
C23.550.260.322	Death, Sudden	0.0005	4	;ESR1;ITGB3;TNNI3;GJA1;
C23.550.470.756.200	Cellulitis	0.0005	2	;ESR1;HIF1A;
C12	Male Urogenital Diseases	0.0006	15	;ITGB3;SOX17;HIF1A;SMARCB1;EGLN1;SLC2A4;ESR1;WWOX;GSTA4;PBRM1;SS18L1;ARNT2;PDLIM5;RAF1;STAT3;
C13.703	Pregnancy Complications	0.0006	8	;ITGB3;ESR1;PRKCA;LNPEP;WWOX;HIF1A;SLC2A4;STAT3;
C14.280	Heart Diseases	0.0006	11	;ITGB3;ESR1;SMARCA4;WWOX;TNNI3;HIF1A;GSTA4;GJA1;SLC2A4;STAT3;RAF1;
C14.280.945	Ventricular Dysfunction	0.0006	3	;ESR1;WWOX;HIF1A;
C16.131.240	Cardiovascular Abnormalities	0.0006	6	;ESR1;ITGB3;TNNI3;HIF1A;GJA1;RAF1;
C23.550.291.687	Disease Susceptibility	0.0006	27	;ITGB3;SMARCA4;TNNI3;PRKCE;ARID1B;PRKCA;CUL4A;AP1B1;GSTA4;PBRM1;STAT3;LNPEP;SRC;SOX17;HIF1A;SMARCB1;DVL2;EGLN1;SLC2A4;ESR1;WWOX;GJA1;ARNT2;SS18L1;MAPK8;PDLIM5;RAF1;
C23.888.475	Hot Flashes	0.0006	2	;ESR1;HIF1A;
C16	Congenital, Hereditary, and Neonatal Diseases and Abnormalities	0.0007	16	;ITGB3;SMARCA4;SRC;TNNI3;HIF1A;SMARCB1;DVL2;ARID1B;ESR1;PRKCA;GSTA4;GJA1;ARNT2;MAPK8;RAF1;STAT3;
C19	Endocrine System Diseases	0.0007	19	;ITGB3;SMARCA4;SRC;TNNI3;HIF1A;SMARCB1;DVL2;EGLN1;SLC2A4;ARID1B;ESR1;PRKCA;WWOX;GSTA4;GJA1;ARNT2;MAPK8;RAF1;STAT3;
C04.557.465.625.600.380	Glioma	0.0008	6	;SMARCA4;PRKCA;WWOX;HIF1A;RAF1;STAT3;
C04.557.470.670.380	Glioma	0.0008	6	;SMARCA4;PRKCA;WWOX;HIF1A;RAF1;STAT3;
C04.557.580.625.600.380	Glioma	0.0008	6	;SMARCA4;PRKCA;WWOX;HIF1A;RAF1;STAT3;
C04.588.274.476.767	Stomach Neoplasms	0.0008	6	;ESR1;SRC;WWOX;HIF1A;SMARCB1;MAPK8;
C06.301.371.767	Stomach Neoplasms	0.0008	6	;ESR1;SRC;WWOX;HIF1A;SMARCB1;MAPK8;
C06.405.249.767	Stomach Neoplasms	0.0008	6	;ESR1;SRC;WWOX;HIF1A;SMARCB1;MAPK8;
C06.405.748.789	Stomach Neoplasms	0.0008	6	;ESR1;SRC;WWOX;HIF1A;SMARCB1;MAPK8;
C10.228.140.300.510.800	Intracranial Arteriosclerosis	0.0008	3	;ESR1;ITGB3;HIF1A;
C14.907.137.126.372	Intracranial Arteriosclerosis	0.0008	3	;ESR1;ITGB3;HIF1A;
C14.907.253.560.350	Intracranial Arteriosclerosis	0.0008	3	;ESR1;ITGB3;HIF1A;
C23.300	Pathological Conditions, Anatomical	0.0008	7	;ESR1;ITGB3;TNNI3;HIF1A;RAF1;ARID1B;STAT3;
C04.588	Neoplasms by Site	0.0009	18	;ITGB3;SMARCA4;SRC;HIF1A;SMARCB1;PRKCE;EGLN1;SLC2A4;ARID1B;ESR1;PRKCA;WWOX;GSTA4;PBRM1;MAPK8;PDLIM5;RAF1;STAT3;
C04.588.322.894	Thyroid Neoplasms	0.0009	5	;ESR1;SRC;WWOX;RAF1;STAT3;
C04.588.443.915	Thyroid Neoplasms	0.0009	5	;ESR1;SRC;WWOX;RAF1;STAT3;
C04.588.894.797.520.109.220.624	Small Cell Lung Carcinoma	0.0009	3	;WWOX;HIF1A;GSTA4;
C08.381.540.140.750	Small Cell Lung Carcinoma	0.0009	3	;WWOX;HIF1A;GSTA4;
C08.785.520.100.220.750	Small Cell Lung Carcinoma	0.0009	3	;WWOX;HIF1A;GSTA4;
C17.800	Skin Diseases	0.0009	13	;ITGB3;SMARCA4;LNPEP;HIF1A;SMARCB1;ARID1B;ESR1;PRKCA;WWOX;GSTA4;MAPK8;RAF1;STAT3;
C19.344.894	Thyroid Neoplasms	0.0009	5	;ESR1;SRC;WWOX;RAF1;STAT3;
C19.874.788	Thyroid Neoplasms	0.0009	5	;ESR1;SRC;WWOX;RAF1;STAT3;
C01	Bacterial Infections and Mycoses	0.001	7	;ITGB3;ESR1;PRKCA;LNPEP;HIF1A;MAPK8;STAT3;
C14.907.055	Aneurysm	0.001	4	;ESR1;ITGB3;SOX17;HIF1A;
C15.378.738	Polycythemia	0.001	2	;HIF1A;EGLN1;
C08.381	Lung Diseases	0.0011	12	;ITGB3;ESR1;PRKCA;WWOX;SRC;HIF1A;GSTA4;SMARCB1;EGLN1;MAPK8;SLC2A4;STAT3;
C12.777.419	Kidney Diseases	0.0011	11	;ITGB3;ESR1;WWOX;HIF1A;GSTA4;SMARCB1;PBRM1;SS18L1;EGLN1;PDLIM5;STAT3;
C13.351.968.419	Kidney Diseases	0.0011	11	;ITGB3;ESR1;WWOX;HIF1A;GSTA4;SMARCB1;PBRM1;SS18L1;EGLN1;PDLIM5;STAT3;
C04.588.443	Head and Neck Neoplasms	0.0012	9	;ITGB3;ESR1;PRKCA;SRC;WWOX;HIF1A;MAPK8;RAF1;STAT3;
C04.588.180	Breast Neoplasms	0.0013	10	;ITGB3;ESR1;SMARCA4;PRKCA;WWOX;HIF1A;MAPK8;RAF1;ARID1B;STAT3;
C04.588.945.440.770	Prostatic Neoplasms	0.0013	8	;ITGB3;ESR1;GSTA4;HIF1A;PDLIM5;SLC2A4;RAF1;STAT3;
C12.294.260.750	Prostatic Neoplasms	0.0013	8	;ITGB3;ESR1;GSTA4;HIF1A;PDLIM5;SLC2A4;RAF1;STAT3;
C12.294.565	Prostatic Diseases	0.0013	8	;ITGB3;ESR1;GSTA4;HIF1A;PDLIM5;SLC2A4;RAF1;STAT3;
C12.294.565.625	Prostatic Neoplasms	0.0013	8	;ITGB3;ESR1;GSTA4;HIF1A;PDLIM5;SLC2A4;RAF1;STAT3;
C12.758.409.750	Prostatic Neoplasms	0.0013	8	;ITGB3;ESR1;GSTA4;HIF1A;PDLIM5;SLC2A4;RAF1;STAT3;
C17.800.090.500	Breast Neoplasms	0.0013	10	;ITGB3;ESR1;SMARCA4;PRKCA;WWOX;HIF1A;MAPK8;RAF1;ARID1B;STAT3;
C04.697.650	Neoplasm Metastasis	0.0014	5	;ESR1;ITGB3;HIF1A;PDLIM5;STAT3;
C16.131.077	Abnormalities, Multiple	0.0014	5	;ESR1;SMARCA4;SMARCB1;RAF1;ARID1B;
C17.800.090	Breast Diseases	0.0014	10	;ITGB3;ESR1;SMARCA4;PRKCA;WWOX;HIF1A;MAPK8;RAF1;ARID1B;STAT3;
C23.550.727.650	Neoplasm Metastasis	0.0014	5	;ESR1;ITGB3;HIF1A;PDLIM5;STAT3;
C04.588.322.455	Ovarian Neoplasms	0.0015	7	;ITGB3;ESR1;SMARCA4;WWOX;HIF1A;RAF1;STAT3;
C04.697.098.500	Cell Transformation, Neoplastic	0.0015	4	;ESR1;PRKCA;PBRM1;STAT3;
C13.351.500.056.630.705	Ovarian Neoplasms	0.0015	7	;ITGB3;ESR1;SMARCA4;WWOX;HIF1A;RAF1;STAT3;
C13.351.937.418.685	Ovarian Neoplasms	0.0015	7	;ITGB3;ESR1;SMARCA4;WWOX;HIF1A;RAF1;STAT3;
C19.344.410	Ovarian Neoplasms	0.0015	7	;ITGB3;ESR1;SMARCA4;WWOX;HIF1A;RAF1;STAT3;
C19.391.630.705	Ovarian Neoplasms	0.0015	7	;ITGB3;ESR1;SMARCA4;WWOX;HIF1A;RAF1;STAT3;
C23.550.727.098.500	Cell Transformation, Neoplastic	0.0015	4	;ESR1;PRKCA;PBRM1;STAT3;
C06.405	Gastrointestinal Diseases	0.0016	13	;ITGB3;SRC;HIF1A;SMARCB1;ARID1B;ESR1;PRKCA;WWOX;GSTA4;GJA1;MAPK8;RAF1;STAT3;
C06.405.469.860.180	Colorectal Neoplasms	0.0016	8	;ITGB3;ESR1;SRC;GSTA4;HIF1A;MAPK8;RAF1;ARID1B;
C23.888.144	Body Weight	0.0016	10	;ITGB3;ESR1;PRKCA;SRC;TNNI3;HIF1A;GSTA4;ARNT2;SLC2A4;STAT3;
C04.588.945.440	Genital Neoplasms, Male	0.0017	8	;ITGB3;ESR1;GSTA4;HIF1A;PDLIM5;SLC2A4;RAF1;STAT3;
C04.697.098	Carcinogenesis	0.0017	4	;ESR1;PRKCA;PBRM1;STAT3;
C08.618	Respiration Disorders	0.0017	4	;ITGB3;HIF1A;EGLN1;SLC2A4;
C12.294.260	Genital Neoplasms, Male	0.0017	8	;ITGB3;ESR1;GSTA4;HIF1A;PDLIM5;SLC2A4;RAF1;STAT3;
C12.758.409	Genital Neoplasms, Male	0.0017	8	;ITGB3;ESR1;GSTA4;HIF1A;PDLIM5;SLC2A4;RAF1;STAT3;
C23.550.727.098	Carcinogenesis	0.0017	4	;ESR1;PRKCA;PBRM1;STAT3;
C04.588.274.623	Liver Neoplasms	0.0018	5	;ESR1;SMARCA4;HIF1A;SMARCB1;STAT3;
C04.697.650.560	Lymphatic Metastasis	0.0018	4	;ESR1;ITGB3;HIF1A;PDLIM5;
C06.301.623	Liver Neoplasms	0.0018	5	;ESR1;SMARCA4;HIF1A;SMARCB1;STAT3;
C06.552.697	Liver Neoplasms	0.0018	5	;ESR1;SMARCA4;HIF1A;SMARCB1;STAT3;
C12.294	Genital Diseases, Male	0.0018	9	;ITGB3;ESR1;GSTA4;HIF1A;ARNT2;PDLIM5;SLC2A4;RAF1;STAT3;
C23.550.291	Disease Attributes	0.0018	27	;ITGB3;SMARCA4;TNNI3;PRKCE;ARID1B;PRKCA;CUL4A;AP1B1;GSTA4;PBRM1;STAT3;LNPEP;SRC;SOX17;HIF1A;SMARCB1;DVL2;EGLN1;SLC2A4;ESR1;WWOX;GJA1;ARNT2;SS18L1;MAPK8;PDLIM5;RAF1;
C23.550.727.650.560	Lymphatic Metastasis	0.0018	4	;ESR1;ITGB3;HIF1A;PDLIM5;
C14.280.195.160	Cardiomyopathy, Dilated	0.0019	3	;TNNI3;RAF1;STAT3;
C14.280.238.070	Cardiomyopathy, Dilated	0.0019	3	;TNNI3;RAF1;STAT3;
C14.280.647.250.260	Coronary Artery Disease	0.0019	7	;ITGB3;ESR1;SMARCA4;WWOX;GSTA4;HIF1A;SLC2A4;
C14.907.137.126.339	Coronary Artery Disease	0.0019	7	;ITGB3;ESR1;SMARCA4;WWOX;GSTA4;HIF1A;SLC2A4;
C14.907.585.250.260	Coronary Artery Disease	0.0019	7	;ITGB3;ESR1;SMARCA4;WWOX;GSTA4;HIF1A;SLC2A4;
C16.614	Infant, Newborn, Diseases	0.0019	6	;ESR1;ITGB3;SRC;HIF1A;MAPK8;STAT3;
C04.588.274.476.411.307.790	Rectal Neoplasms	0.002	4	;ESR1;HIF1A;MAPK8;RAF1;
C06.301.371.411.307.790	Rectal Neoplasms	0.002	4	;ESR1;HIF1A;MAPK8;RAF1;
C06.405.249.411.307.790	Rectal Neoplasms	0.002	4	;ESR1;HIF1A;MAPK8;RAF1;
C06.405.469.491.307.790	Rectal Neoplasms	0.002	4	;ESR1;HIF1A;MAPK8;RAF1;
C06.405.469.860.180.500	Rectal Neoplasms	0.002	4	;ESR1;HIF1A;MAPK8;RAF1;
C23.550.260	Death	0.002	4	;ESR1;ITGB3;TNNI3;GJA1;
C07.465	Mouth Diseases	0.0021	8	;ITGB3;ESR1;GSTA4;HIF1A;GJA1;ARNT2;DVL2;STAT3;
C14.280.383.220	Death, Sudden, Cardiac	0.0021	3	;ESR1;ITGB3;TNNI3;
C23.550.260.322.250	Death, Sudden, Cardiac	0.0021	3	;ESR1;ITGB3;TNNI3;
C10.597.606.525	Memory Disorders	0.0022	3	;ESR1;ITGB3;PRKCA;
C23.888.592.604.529	Memory Disorders	0.0022	3	;ESR1;ITGB3;PRKCA;
C08.618.020	Altitude Sickness	0.0023	2	;HIF1A;EGLN1;
C10.228.140.300.525.425	Intracranial Thrombosis	0.0023	2	;ITGB3;HIF1A;
C11.768.836	Retinopathy of Prematurity	0.0023	2	;ESR1;HIF1A;
C14.907.253.566.350	Intracranial Thrombosis	0.0023	2	;ITGB3;HIF1A;
C14.907.355.590.213.350	Intracranial Thrombosis	0.0023	2	;ITGB3;HIF1A;
C14.907.355.830.850.213.350	Intracranial Thrombosis	0.0023	2	;ITGB3;HIF1A;
C16.614.521.731	Retinopathy of Prematurity	0.0023	2	;ESR1;HIF1A;
C08	Respiratory Tract Diseases	0.0024	12	;ITGB3;ESR1;PRKCA;WWOX;SRC;HIF1A;GSTA4;SMARCB1;EGLN1;MAPK8;SLC2A4;STAT3;
C20.111.327	Diabetes Mellitus, Type 1	0.0024	6	;ESR1;ITGB3;HIF1A;GJA1;RAF1;STAT3;
C06.405.469.158	Colonic Diseases	0.0025	9	;ITGB3;ESR1;SRC;GSTA4;HIF1A;MAPK8;RAF1;ARID1B;STAT3;
C06.405.469.158.356	Colorectal Neoplasms	0.0025	8	;ITGB3;ESR1;SRC;GSTA4;HIF1A;MAPK8;RAF1;ARID1B;
C10	Nervous System Diseases	0.0025	18	;ITGB3;SMARCA4;TNNI3;SOX17;HIF1A;SMARCB1;PRKCE;SLC2A4;ARID1B;ESR1;PRKCA;WWOX;GSTA4;GJA1;SS18L1;MAPK8;RAF1;STAT3;
C04.588.274.476.411.307	Colorectal Neoplasms	0.0026	8	;ITGB3;ESR1;SRC;GSTA4;HIF1A;MAPK8;RAF1;ARID1B;
C05.116.900.938.500	Spondylolysis	0.0026	1	;ESR1;
C05.116.900.938.500.500	Spondylolisthesis	0.0026	1	;ESR1;
C06.301.371.411.307	Colorectal Neoplasms	0.0026	8	;ITGB3;ESR1;SRC;GSTA4;HIF1A;MAPK8;RAF1;ARID1B;
C06.405.249.411.307	Colorectal Neoplasms	0.0026	8	;ITGB3;ESR1;SRC;GSTA4;HIF1A;MAPK8;RAF1;ARID1B;
C06.405.469.491.307	Colorectal Neoplasms	0.0026	8	;ITGB3;ESR1;SRC;GSTA4;HIF1A;MAPK8;RAF1;ARID1B;
C18.452.394.750.124	Diabetes Mellitus, Type 1	0.0026	6	;ESR1;ITGB3;HIF1A;GJA1;RAF1;STAT3;
C19.246.267	Diabetes Mellitus, Type 1	0.0026	6	;ESR1;ITGB3;HIF1A;GJA1;RAF1;STAT3;
C23.550.470.756	Suppuration	0.0026	2	;ESR1;HIF1A;
C23.888.592	Neurologic Manifestations	0.0026	8	;ITGB3;ESR1;SMARCA4;PRKCA;SMARCB1;GJA1;RAF1;ARID1B;
C04.557.470.615	Neoplasms, Ductal, Lobular, and Medullary	0.0027	4	;ESR1;ITGB3;HIF1A;RAF1;
C14.280.383	Heart Arrest	0.0027	3	;ESR1;ITGB3;TNNI3;
C04.588.274.476.411	Intestinal Neoplasms	0.0028	8	;ITGB3;ESR1;SRC;GSTA4;HIF1A;MAPK8;RAF1;ARID1B;
C06.301.371.411	Intestinal Neoplasms	0.0028	8	;ITGB3;ESR1;SRC;GSTA4;HIF1A;MAPK8;RAF1;ARID1B;
C06.405.249.411	Intestinal Neoplasms	0.0028	8	;ITGB3;ESR1;SRC;GSTA4;HIF1A;MAPK8;RAF1;ARID1B;
C06.405.469.491	Intestinal Neoplasms	0.0028	8	;ITGB3;ESR1;SRC;GSTA4;HIF1A;MAPK8;RAF1;ARID1B;
C10.228.140.300.510	Intracranial Arterial Diseases	0.0028	4	;ESR1;ITGB3;SOX17;HIF1A;
C14.907.253.560	Intracranial Arterial Diseases	0.0029	4	;ESR1;ITGB3;SOX17;HIF1A;
C14.907.617	Peripheral Vascular Diseases	0.0029	3	;ESR1;ITGB3;HIF1A;
C23.888.592.604.646	Intellectual Disability	0.003	3	;SMARCA4;SMARCB1;ARID1B;
C04.557.465.625.600	Neoplasms, Neuroepithelial	0.0032	6	;SMARCA4;PRKCA;WWOX;HIF1A;RAF1;STAT3;
C04.557.470.670	Neoplasms, Neuroepithelial	0.0032	6	;SMARCA4;PRKCA;WWOX;HIF1A;RAF1;STAT3;
C04.557.580.625.600	Neoplasms, Neuroepithelial	0.0032	6	;SMARCA4;PRKCA;WWOX;HIF1A;RAF1;STAT3;
C06.689.202	Cystic Fibrosis	0.0033	4	;ESR1;SRC;MAPK8;STAT3;
C08.381.187	Cystic Fibrosis	0.0033	4	;ESR1;SRC;MAPK8;STAT3;
C10.228.140.300.525	Intracranial Embolism and Thrombosis	0.0033	2	;ITGB3;HIF1A;
C14.907.253.566	Intracranial Embolism and Thrombosis	0.0033	2	;ITGB3;HIF1A;
C14.907.355.590.213	Intracranial Embolism and Thrombosis	0.0033	2	;ITGB3;HIF1A;
C14.907.355.830.850.213	Intracranial Embolism and Thrombosis	0.0033	2	;ITGB3;HIF1A;
C16.320.190	Cystic Fibrosis	0.0033	4	;ESR1;SRC;MAPK8;STAT3;
C16.614.213	Cystic Fibrosis	0.0033	4	;ESR1;SRC;MAPK8;STAT3;
C10.597	Neurologic Manifestations	0.0034	8	;ITGB3;ESR1;SMARCA4;PRKCA;SMARCB1;GJA1;RAF1;ARID1B;
C14.280.647.250.290	Coronary Thrombosis	0.0035	2	;ESR1;ITGB3;
C14.907.355.830.220	Coronary Thrombosis	0.0035	2	;ESR1;ITGB3;
C14.907.585.250.290	Coronary Thrombosis	0.0035	2	;ESR1;ITGB3;
C13.351.500.894	Vaginal Diseases	0.0037	2	;ESR1;PRKCA;
C04.588.805	Skin Neoplasms	0.0038	4	;ESR1;GSTA4;SMARCB1;RAF1;
C14.280.195.400	Hypertrophy, Left Ventricular	0.0038	3	;ESR1;TNNI3;RAF1;
C17.800.882	Skin Neoplasms	0.0038	4	;ESR1;GSTA4;SMARCB1;RAF1;
C23.300.775.250.400	Hypertrophy, Left Ventricular	0.0038	3	;ESR1;TNNI3;RAF1;
C23.550	Pathologic Processes	0.004	27	;ITGB3;SMARCA4;TNNI3;PRKCE;ARID1B;PRKCA;CUL4A;AP1B1;GSTA4;PBRM1;STAT3;LNPEP;SRC;SOX17;HIF1A;SMARCB1;DVL2;EGLN1;SLC2A4;ESR1;WWOX;GJA1;ARNT2;SS18L1;MAPK8;PDLIM5;RAF1;
C14.907.137.126	Arteriosclerosis	0.0044	7	;ITGB3;ESR1;SMARCA4;WWOX;GSTA4;HIF1A;SLC2A4;
C12.777.829	Urinary Bladder Diseases	0.0045	6	;ESR1;SOX17;GSTA4;HIF1A;SLC2A4;RAF1;
C13.351.968.829	Urinary Bladder Diseases	0.0045	6	;ESR1;SOX17;GSTA4;HIF1A;SLC2A4;RAF1;
C18.452.394.750.149	Diabetes Mellitus, Type 2	0.0046	14	;ITGB3;SMARCA4;HIF1A;SMARCB1;DVL2;SLC2A4;ESR1;PRKCA;WWOX;GSTA4;GJA1;MAPK8;STAT3;RAF1;
C19.246.300	Diabetes Mellitus, Type 2	0.0046	14	;ITGB3;SMARCA4;HIF1A;SMARCB1;DVL2;SLC2A4;ESR1;PRKCA;WWOX;GSTA4;GJA1;MAPK8;STAT3;RAF1;
C01.539.830	Suppuration	0.0047	2	;ESR1;HIF1A;
C19.246	Diabetes Mellitus	0.0047	15	;ITGB3;SMARCA4;TNNI3;HIF1A;SMARCB1;DVL2;SLC2A4;ESR1;PRKCA;WWOX;GSTA4;GJA1;MAPK8;STAT3;RAF1;
C10.597.617.364	Facial Pain	0.005	1	;ESR1;
C14.907.137	Arterial Occlusive Diseases	0.005	7	;ITGB3;ESR1;SMARCA4;WWOX;GSTA4;HIF1A;SLC2A4;
C23.888.144.699.500	Obesity	0.005	8	;ITGB3;ESR1;PRKCA;GSTA4;HIF1A;ARNT2;SLC2A4;STAT3;
C23.888.592.612.330	Facial Pain	0.005	1	;ESR1;
C23.888.646.429	Facial Pain	0.005	1	;ESR1;
C18.654.726	Overnutrition	0.0052	8	;ITGB3;ESR1;PRKCA;GSTA4;HIF1A;ARNT2;SLC2A4;STAT3;
C18.654.726.500	Obesity	0.0052	8	;ITGB3;ESR1;PRKCA;GSTA4;HIF1A;ARNT2;SLC2A4;STAT3;
C23.888.144.699	Overweight	0.0053	8	;ITGB3;ESR1;PRKCA;GSTA4;HIF1A;ARNT2;SLC2A4;STAT3;
C12.294.829.258	Cryptorchidism	0.0054	2	;ESR1;ARNT2;
C12.706.258	Cryptorchidism	0.0054	2	;ESR1;ARNT2;
C16.131.939.258	Cryptorchidism	0.0054	2	;ESR1;ARNT2;
C19.391.829.258	Cryptorchidism	0.0054	2	;ESR1;ARNT2;
C08.381.495	Lung Diseases, Obstructive	0.0055	8	;ITGB3;ESR1;PRKCA;WWOX;GSTA4;SMARCB1;SLC2A4;STAT3;
C14.907	Vascular Diseases	0.0055	12	;ITGB3;ESR1;SMARCA4;PRKCA;WWOX;LNPEP;SOX17;HIF1A;GSTA4;SS18L1;SLC2A4;STAT3;
C26.404.484	Hip Fractures	0.0055	2	;ESR1;ITGB3;
C26.531	Hip Injuries	0.0055	2	;ESR1;ITGB3;
C26.531.750	Hip Fractures	0.0055	2	;ESR1;ITGB3;
C12.294.829	Testicular Diseases	0.0056	2	;ESR1;ARNT2;
C14.280.195.410	Hypertrophy, Right Ventricular	0.0056	1	;HIF1A;
C19.246.099	Diabetes Complications	0.0056	6	;ESR1;ITGB3;TNNI3;GSTA4;HIF1A;SLC2A4;
C23.300.775.250.401	Hypertrophy, Right Ventricular	0.0056	1	;HIF1A;
C10.228.140.300.775	Stroke	0.0057	6	;ESR1;ITGB3;SMARCA4;HIF1A;SS18L1;STAT3;
C14.280.945.910	Ventricular Dysfunction, Right	0.0057	1	;HIF1A;
C14.907.253.855	Stroke	0.0057	6	;ESR1;ITGB3;SMARCA4;HIF1A;SS18L1;STAT3;
C18.452.394	Glucose Metabolism Disorders	0.0057	15	;ITGB3;SMARCA4;TNNI3;HIF1A;SMARCB1;DVL2;SLC2A4;ESR1;PRKCA;WWOX;GSTA4;GJA1;MAPK8;STAT3;RAF1;
C10.114.875.700	Giant Cell Arteritis	0.0058	2	;ITGB3;HIF1A;
C10.228.140.300.850.500	Giant Cell Arteritis	0.0058	2	;ITGB3;HIF1A;
C14.907.184.438	Giant Cell Arteritis	0.0058	2	;ITGB3;HIF1A;
C14.907.253.946.700	Giant Cell Arteritis	0.0058	2	;ITGB3;HIF1A;
C14.907.940.090.530	Giant Cell Arteritis	0.0058	2	;ITGB3;HIF1A;
C14.907.940.907.700	Giant Cell Arteritis	0.0058	2	;ITGB3;HIF1A;
C17.800.862.252	Giant Cell Arteritis	0.0058	2	;ITGB3;HIF1A;
C20.111.258.962.800	Giant Cell Arteritis	0.0058	2	;ITGB3;HIF1A;
C26.404.061.425	Hip Fractures	0.0058	2	;ESR1;ITGB3;
C26.558.276.425	Hip Fractures	0.0058	2	;ESR1;ITGB3;
C10.114	Autoimmune Diseases of the Nervous System	0.0059	6	;ESR1;ITGB3;PRKCA;HIF1A;SMARCB1;STAT3;
C10.597.751.791.500	Hypesthesia	0.0059	1	;ARID1B;
C10.597.751.791.875	Paresthesia	0.0059	1	;ARID1B;
C17	Skin and Connective Tissue Diseases	0.0059	13	;ITGB3;SMARCA4;LNPEP;HIF1A;SMARCB1;ARID1B;ESR1;PRKCA;WWOX;GSTA4;MAPK8;RAF1;STAT3;
C20.111.258	Autoimmune Diseases of the Nervous System	0.0059	6	;ESR1;ITGB3;PRKCA;HIF1A;SMARCB1;STAT3;
C23.550.291.125	Acute Disease	0.0059	4	;ESR1;ITGB3;HIF1A;EGLN1;
C23.888.592.763.770.500	Hypesthesia	0.0059	1	;ARID1B;
C23.888.592.763.770.875	Paresthesia	0.0059	1	;ARID1B;
C13.703.420.491.500	Premature Birth	0.006	4	;ESR1;ITGB3;PRKCA;LNPEP;
C26.404.061	Femoral Fractures	0.006	2	;ESR1;ITGB3;
C26.558.276	Femoral Fractures	0.006	2	;ESR1;ITGB3;
C06.405.117	Esophageal Diseases	0.0061	6	;ESR1;PRKCA;WWOX;HIF1A;MAPK8;STAT3;
C10.597.606.643	Intellectual Disability	0.0062	4	;ESR1;SMARCA4;SMARCB1;ARID1B;
C13.703.395.249	Pre-Eclampsia	0.0063	4	;ESR1;ITGB3;LNPEP;HIF1A;
C19.874	Thyroid Diseases	0.0064	5	;ESR1;SRC;WWOX;RAF1;STAT3;
C26.392	Foreign Bodies	0.0064	1	;ESR1;
C26.392.183	Bezoars	0.0064	1	;ESR1;
C13.703.395	Hypertension, Pregnancy-Induced	0.0066	4	;ESR1;ITGB3;LNPEP;HIF1A;
C13.703.039.089	Abortion, Habitual	0.0067	3	;ESR1;ITGB3;STAT3;
C23.888.277	Edema	0.007	11	;ITGB3;ESR1;SMARCA4;HIF1A;SMARCB1;GJA1;DVL2;MAPK8;SLC2A4;STAT3;RAF1;
C10.562	Neurocutaneous Syndromes	0.0072	2	;HIF1A;SMARCB1;
C12.294.494.400	Hypospadias	0.0072	2	;ESR1;ARNT2;
C12.706.516	Hypospadias	0.0072	2	;ESR1;ARNT2;
C13.351.875.466	Hypospadias	0.0072	2	;ESR1;ARNT2;
C16.131.939.516	Hypospadias	0.0072	2	;ESR1;ARNT2;
C18.452.394.968.500	Insulin Resistance	0.0072	7	;ITGB3;ESR1;WWOX;TNNI3;GSTA4;SLC2A4;STAT3;
C05.550.114.606.400	Osteoarthritis, Hip	0.0073	2	;ESR1;DVL2;
C05.799.613.400	Osteoarthritis, Hip	0.0073	2	;ESR1;DVL2;
C15.378.553.774.600	Job Syndrome	0.0073	1	;STAT3;
C20.673.774.600	Job Syndrome	0.0073	1	;STAT3;
C25.723.165	Cadmium Poisoning	0.0073	1	;ESR1;
C10.228.140.300	Cerebrovascular Disorders	0.0074	7	;ITGB3;ESR1;SMARCA4;SOX17;HIF1A;SS18L1;STAT3;
C14.907.253	Cerebrovascular Disorders	0.0074	7	;ITGB3;ESR1;SMARCA4;SOX17;HIF1A;SS18L1;STAT3;
C18.452.394.968	Hyperinsulinism	0.0075	7	;ITGB3;ESR1;WWOX;TNNI3;GSTA4;SLC2A4;STAT3;
C13.703.420.491	Obstetric Labor, Premature	0.0076	4	;ESR1;ITGB3;PRKCA;LNPEP;
C18.654	Nutrition Disorders	0.0076	8	;ITGB3;ESR1;PRKCA;GSTA4;HIF1A;ARNT2;SLC2A4;STAT3;
C10.114.875	Vasculitis, Central Nervous System	0.0077	2	;ITGB3;HIF1A;
C10.228.140.300.850	Vasculitis, Central Nervous System	0.0077	2	;ITGB3;HIF1A;
C14.907.253.946	Vasculitis, Central Nervous System	0.0077	2	;ITGB3;HIF1A;
C14.907.940.907	Vasculitis, Central Nervous System	0.0077	2	;ITGB3;HIF1A;
C20.111.258.962	Vasculitis, Central Nervous System	0.0077	2	;ITGB3;HIF1A;
C26.558	Leg Injuries	0.0079	2	;ESR1;ITGB3;
C23.550.891	Ulcer	0.0081	1	;HIF1A;
C04.697.645	Neoplasm Invasiveness	0.0082	4	;ESR1;ITGB3;HIF1A;RAF1;
C11.768.585.439.622	Wet Macular Degeneration	0.0082	2	;HIF1A;STAT3;
C15.378.071.141.150.875.150	beta-Thalassemia	0.0082	2	;ESR1;ITGB3;
C15.378.420.826.150	beta-Thalassemia	0.0082	2	;ESR1;ITGB3;
C16.320.070.875.150	beta-Thalassemia	0.0082	2	;ESR1;ITGB3;
C16.320.365.826.150	beta-Thalassemia	0.0082	2	;ESR1;ITGB3;
C17.800.893	Skin Ulcer	0.0082	2	;ESR1;ITGB3;
C23.550.727.645	Neoplasm Invasiveness	0.0082	4	;ESR1;ITGB3;HIF1A;RAF1;
C11.768.585.439	Macular Degeneration	0.0084	3	;ESR1;HIF1A;STAT3;
C16.320.565.398	Lipid Metabolism, Inborn Errors	0.0084	3	;ESR1;ITGB3;TNNI3;
C18.452.648.398	Lipid Metabolism, Inborn Errors	0.0084	3	;ESR1;ITGB3;TNNI3;
C15.378.190.636	Myeloproliferative Disorders	0.0085	3	;ESR1;ITGB3;STAT3;
C06.552.241	Fatty Liver	0.0086	4	;ESR1;GSTA4;SLC2A4;STAT3;
C14.280.647.250	Coronary Disease	0.0087	7	;ITGB3;ESR1;SMARCA4;WWOX;GSTA4;HIF1A;SLC2A4;
C14.907.585.250	Coronary Disease	0.0087	7	;ITGB3;ESR1;SMARCA4;WWOX;GSTA4;HIF1A;SLC2A4;
C06.405.469	Intestinal Diseases	0.0088	10	;ITGB3;ESR1;SRC;HIF1A;GSTA4;GJA1;MAPK8;ARID1B;STAT3;RAF1;
C09.218.458.341.887	Hearing Loss, Sensorineural	0.0088	3	;ESR1;ITGB3;GJA1;
C10.597.751.418.341.887	Hearing Loss, Sensorineural	0.0088	3	;ESR1;ITGB3;GJA1;
C13.351.500.852.762.200	Endometrial Neoplasms	0.0088	3	;ESR1;HIF1A;RAF1;
C23.888.592.763.393.341.887	Hearing Loss, Sensorineural	0.0088	3	;ESR1;ITGB3;GJA1;
C14.907.489	Hypertension	0.0089	7	;ITGB3;ESR1;PRKCA;LNPEP;WWOX;SS18L1;SLC2A4;
C13.703.420	Obstetric Labor Complications	0.0091	4	;ESR1;ITGB3;PRKCA;LNPEP;
C09.218.568.900.883	Vertigo	0.0092	1	;ESR1;
C10.597.951	Vertigo	0.0092	1	;ESR1;
C23.888.592.958	Vertigo	0.0092	1	;ESR1;
C04.588.945.418.948.585	Endometrial Neoplasms	0.0095	3	;ESR1;HIF1A;RAF1;
C13.351.937.418.875.200	Endometrial Neoplasms	0.0095	3	;ESR1;HIF1A;RAF1;
C15.378.071	Anemia	0.0096	4	;ESR1;ITGB3;HIF1A;STAT3;
C23.550.362.590	Microsatellite Instability	0.0096	3	;ESR1;HIF1A;ARID1B;
C04.557.470.200.025.255	Carcinoma, Hepatocellular	0.0097	3	;ESR1;HIF1A;STAT3;
C04.588.274.623.160	Carcinoma, Hepatocellular	0.0097	3	;ESR1;HIF1A;STAT3;
C06.301.623.160	Carcinoma, Hepatocellular	0.0097	3	;ESR1;HIF1A;STAT3;
C06.552.697.160	Carcinoma, Hepatocellular	0.0097	3	;ESR1;HIF1A;STAT3;
C12.706.316.096.500	Androgen-Insensitivity Syndrome	0.0097	1	;ESR1;
C12.777.934.852.500	Urinary Incontinence, Urge	0.0097	1	;ESR1;
C13.351.875.253.096.500	Androgen-Insensitivity Syndrome	0.0097	1	;ESR1;
C13.351.968.934.814.750	Urinary Incontinence, Urge	0.0097	1	;ESR1;
C16.131.939.316.096.500	Androgen-Insensitivity Syndrome	0.0097	1	;ESR1;
C16.320.322.061	Androgen-Insensitivity Syndrome	0.0097	1	;ESR1;
C19.391.119.096.500	Androgen-Insensitivity Syndrome	0.0097	1	;ESR1;
C23.888.942.343.800.750	Urinary Incontinence, Urge	0.0097	1	;ESR1;
C08.381.074	Acute Chest Syndrome	0.0098	1	;ITGB3;
C08.618.009	Acute Chest Syndrome	0.0098	1	;ITGB3;
C15.378.071.141.150.150.219	Acute Chest Syndrome	0.0098	1	;ITGB3;
C15.378.420.155.219	Acute Chest Syndrome	0.0098	1	;ITGB3;
C16.320.070.150.219	Acute Chest Syndrome	0.0098	1	;ITGB3;
C16.320.365.155.219	Acute Chest Syndrome	0.0098	1	;ITGB3;
C01.539.800	Skin Diseases, Infectious	0.01	2	;ESR1;HIF1A;
C16.320.565.398.481	Hyperlipoproteinemia Type II	0.01	2	;ESR1;ITGB3;
C18.452.584.500.500.644.475	Hyperlipoproteinemia Type II	0.01	2	;ESR1;ITGB3;
C18.452.648.398.481	Hyperlipoproteinemia Type II	0.01	2	;ESR1;ITGB3;
C18.452.394.750	Diabetes Mellitus	0.0101	14	;ITGB3;SMARCA4;HIF1A;SMARCB1;DVL2;SLC2A4;ESR1;PRKCA;WWOX;GSTA4;GJA1;MAPK8;STAT3;RAF1;
C23.888.852	Signs and Symptoms, Respiratory	0.0101	3	;ITGB3;HIF1A;EGLN1;
C14.907.184	Arteritis	0.0102	2	;ITGB3;HIF1A;
C14.907.940.090	Arteritis	0.0102	2	;ITGB3;HIF1A;
C23.550.414.300	Blood Loss, Surgical	0.0102	1	;ITGB3;
C23.550.505.300	Blood Loss, Surgical	0.0102	1	;ITGB3;
C06.552.630	Liver Cirrhosis	0.0104	4	;ESR1;ITGB3;PRKCA;HIF1A;
C10.597.606.150.500.300.200	Dyslexia, Acquired	0.0104	1	;RAF1;
C10.597.606.150.550.200.500	Dyslexia, Acquired	0.0104	1	;RAF1;
C23.550.414	Hemorrhage	0.0104	4	;ESR1;ITGB3;SOX17;SS18L1;
C23.888.592.604.150.500.300.200	Dyslexia, Acquired	0.0104	1	;RAF1;
C23.888.592.604.150.550.200.500	Dyslexia, Acquired	0.0104	1	;RAF1;
C05.116.900.938	Spondylosis	0.0106	1	;ESR1;
C08.381.495.389	Pulmonary Disease, Chronic Obstructive	0.0107	5	;ESR1;ITGB3;GSTA4;SLC2A4;STAT3;
C14.280.238.160	Cardiomyopathy, Restrictive	0.0108	1	;TNNI3;
C04.557.470.200.025.232	Carcinoma, Ductal	0.0109	3	;ESR1;ITGB3;HIF1A;
C04.557.470.615.132	Carcinoma, Ductal	0.0109	3	;ESR1;ITGB3;HIF1A;
C23.550.291.875	Iatrogenic Disease	0.011	1	;ITGB3;
C04.588.894.797.520.109	Bronchial Neoplasms	0.0114	5	;ESR1;WWOX;GSTA4;HIF1A;STAT3;
C04.588.894.797.520.109.220	Carcinoma, Bronchogenic	0.0114	5	;ESR1;WWOX;GSTA4;HIF1A;STAT3;
C08.381.540.140	Carcinoma, Bronchogenic	0.0114	5	;ESR1;WWOX;GSTA4;HIF1A;STAT3;
C08.785.520.100	Bronchial Neoplasms	0.0114	5	;ESR1;WWOX;GSTA4;HIF1A;STAT3;
C08.785.520.100.220	Carcinoma, Bronchogenic	0.0114	5	;ESR1;WWOX;GSTA4;HIF1A;STAT3;
C15.378.100.100.820	Thrombasthenia	0.0114	1	;ITGB3;
C15.378.140.810	Thrombasthenia	0.0114	1	;ITGB3;
C15.378.463.810	Thrombasthenia	0.0114	1	;ITGB3;
C16.320.099.820	Thrombasthenia	0.0114	1	;ITGB3;
C16.614.521	Infant, Premature, Diseases	0.0114	4	;ESR1;ITGB3;HIF1A;STAT3;
C14.240.400.560	Heart Septal Defects	0.0115	2	;TNNI3;GJA1;
C14.280.400.560	Heart Septal Defects	0.0115	2	;TNNI3;GJA1;
C16.131.240.400.560	Heart Septal Defects	0.0115	2	;TNNI3;GJA1;
C10.228.140.300.150.956	Vertebrobasilar Insufficiency	0.0122	1	;ITGB3;
C12.294.494	Penile Diseases	0.0122	2	;ESR1;ARNT2;
C14.907.253.092.956	Vertebrobasilar Insufficiency	0.0122	1	;ITGB3;
C14.907.253.956	Vertebrobasilar Insufficiency	0.0122	1	;ITGB3;
C18.452.584	Lipid Metabolism Disorders	0.0122	5	;ESR1;ITGB3;TNNI3;HIF1A;STAT3;
C04.588.945.947.960	Urinary Bladder Neoplasms	0.0123	5	;ESR1;GSTA4;HIF1A;SLC2A4;RAF1;
C05.116.852	Osteonecrosis	0.0123	2	;ESR1;HIF1A;
C12.758.820.968	Urinary Bladder Neoplasms	0.0123	5	;ESR1;GSTA4;HIF1A;SLC2A4;RAF1;
C12.777.829.813	Urinary Bladder Neoplasms	0.0123	5	;ESR1;GSTA4;HIF1A;SLC2A4;RAF1;
C13.351.937.820.945	Urinary Bladder Neoplasms	0.0123	5	;ESR1;GSTA4;HIF1A;SLC2A4;RAF1;
C13.351.968.829.707	Urinary Bladder Neoplasms	0.0123	5	;ESR1;GSTA4;HIF1A;SLC2A4;RAF1;
C23.550.717.732	Osteonecrosis	0.0123	2	;ESR1;HIF1A;
C10.886	Sleep Disorders	0.0129	4	;ESR1;HIF1A;PRKCE;SLC2A4;
C14.280.945.900	Ventricular Dysfunction, Left	0.0129	2	;ESR1;WWOX;
C04.588.894.797.520	Lung Neoplasms	0.0134	7	;ITGB3;ESR1;WWOX;GSTA4;HIF1A;SLC2A4;STAT3;
C08.381.540	Lung Neoplasms	0.0134	7	;ITGB3;ESR1;WWOX;GSTA4;HIF1A;SLC2A4;STAT3;
C08.785.520	Lung Neoplasms	0.0134	7	;ITGB3;ESR1;WWOX;GSTA4;HIF1A;SLC2A4;STAT3;
C23.550.945	Yang Deficiency	0.0134	1	;ESR1;
C10.597.606.150.550	Learning Disorders	0.0136	2	;RAF1;ARID1B;
C23.888.592.604.150.550	Learning Disorders	0.0136	2	;RAF1;ARID1B;
C08.460.261	Epistaxis	0.0137	1	;ITGB3;
C09.603.261	Epistaxis	0.0137	1	;ITGB3;
C10.228.140.300.510.600	Intracranial Aneurysm	0.0137	2	;ITGB3;SOX17;
C14.907.055.635	Intracranial Aneurysm	0.0137	2	;ITGB3;SOX17;
C14.907.253.560.300	Intracranial Aneurysm	0.0137	2	;ITGB3;SOX17;
C23.550.414.712	Epistaxis	0.0137	1	;ITGB3;
C10.228.140.300.535.200	Cerebral Hemorrhage	0.0139	3	;ESR1;ITGB3;SS18L1;
C14.907.253.573.200	Cerebral Hemorrhage	0.0139	3	;ESR1;ITGB3;SS18L1;
C23.550.414.913.100	Cerebral Hemorrhage	0.0139	3	;ESR1;ITGB3;SS18L1;
C23.888.592.763	Sensation Disorders	0.0139	4	;ESR1;ITGB3;GJA1;ARID1B;
C04.588.894.797	Respiratory Tract Neoplasms	0.014	7	;ITGB3;ESR1;WWOX;GSTA4;HIF1A;SLC2A4;STAT3;
C10.574	Neurodegenerative Diseases	0.0141	10	;ITGB3;ESR1;TNNI3;GSTA4;SMARCB1;SS18L1;PRKCE;MAPK8;SLC2A4;ARID1B;
C14.280.647.250.285.200	Coronary Restenosis	0.0142	2	;ESR1;ITGB3;
C14.907.585.250.285.200	Coronary Restenosis	0.0142	2	;ESR1;ITGB3;
C07.793.330	Fluorosis, Dental	0.0143	1	;ESR1;
C14.280.484.517	Mitral Valve Stenosis	0.0143	1	;ITGB3;
C18.452.584.500.500.644	Hyperlipoproteinemias	0.0143	2	;ESR1;ITGB3;
C08.381.495.108	Asthma	0.0144	6	;ITGB3;ESR1;PRKCA;WWOX;SMARCB1;STAT3;
C20.543.480.680.095	Asthma	0.0144	6	;ITGB3;ESR1;PRKCA;WWOX;SMARCB1;STAT3;
C04.588.274.476.205	Esophageal Neoplasms	0.0147	5	;ESR1;PRKCA;WWOX;HIF1A;MAPK8;
C04.588.443.353	Esophageal Neoplasms	0.0147	5	;ESR1;PRKCA;WWOX;HIF1A;MAPK8;
C04.588.894	Thoracic Neoplasms	0.0147	7	;ITGB3;ESR1;WWOX;GSTA4;HIF1A;SLC2A4;STAT3;
C06.301.371.205	Esophageal Neoplasms	0.0147	5	;ESR1;PRKCA;WWOX;HIF1A;MAPK8;
C06.405.117.430	Esophageal Neoplasms	0.0147	5	;ESR1;PRKCA;WWOX;HIF1A;MAPK8;
C06.405.249.205	Esophageal Neoplasms	0.0147	5	;ESR1;PRKCA;WWOX;HIF1A;MAPK8;
C08.785	Respiratory Tract Neoplasms	0.0147	7	;ITGB3;ESR1;WWOX;GSTA4;HIF1A;SLC2A4;STAT3;
C15.378.140.855.850	Thrombocytopenia, Neonatal Alloimmune	0.0147	1	;ITGB3;
C16.614.899	Thrombocytopenia, Neonatal Alloimmune	0.0147	1	;ITGB3;
C10.597.751	Sensation Disorders	0.0148	4	;ESR1;ITGB3;GJA1;ARID1B;
C14.280.282	Endocarditis	0.0149	1	;ITGB3;
C14.907.355.830	Thrombosis	0.0149	3	;ESR1;ITGB3;HIF1A;
C08.618.085.852.850	Sleep Apnea, Obstructive	0.015	2	;HIF1A;SLC2A4;
C10.886.425.800.750.850	Sleep Apnea, Obstructive	0.015	2	;HIF1A;SLC2A4;
C14.280.647	Myocardial Ischemia	0.0152	7	;ITGB3;ESR1;SMARCA4;WWOX;GSTA4;HIF1A;SLC2A4;
C14.907.585	Myocardial Ischemia	0.0152	7	;ITGB3;ESR1;SMARCA4;WWOX;GSTA4;HIF1A;SLC2A4;
C04.697.655	Neoplasm Recurrence, Local	0.0155	4	;ESR1;ITGB3;SRC;HIF1A;
C23.550.727.655	Neoplasm Recurrence, Local	0.0155	4	;ESR1;ITGB3;SRC;HIF1A;
C01.252	Bacterial Infections	0.0156	5	;ITGB3;PRKCA;HIF1A;MAPK8;STAT3;
C08.127.108	Asthma	0.0156	6	;ITGB3;ESR1;PRKCA;WWOX;SMARCB1;STAT3;
C08.674.095	Asthma	0.0156	6	;ITGB3;ESR1;PRKCA;WWOX;SMARCB1;STAT3;
C23.550.972	Yin Deficiency	0.0156	1	;ESR1;
C23.550.568.750	Dysmenorrhea	0.0157	1	;ESR1;
C23.888.646.587.500	Dysmenorrhea	0.0157	1	;ESR1;
C14.907.355.590	Thromboembolism	0.0158	2	;ITGB3;HIF1A;
C14.907.355.830.850	Thromboembolism	0.0158	2	;ITGB3;HIF1A;
C14.907.355	Embolism and Thrombosis	0.0159	3	;ESR1;ITGB3;HIF1A;
C15.378.140.900	von Willebrand Diseases	0.0159	1	;ITGB3;
C05.660.207.525	LEOPARD Syndrome	0.016	1	;RAF1;
C14.240.400.695	LEOPARD Syndrome	0.016	1	;RAF1;
C14.280.400.695	LEOPARD Syndrome	0.016	1	;RAF1;
C14.280.484.716.525	LEOPARD Syndrome	0.016	1	;RAF1;
C16.131.077.525	LEOPARD Syndrome	0.016	1	;RAF1;
C16.131.240.400.685	LEOPARD Syndrome	0.016	1	;RAF1;
C16.131.621.207.525	LEOPARD Syndrome	0.016	1	;RAF1;
C17.800.621.430.530.550.525	LEOPARD Syndrome	0.016	1	;RAF1;
C05.116.198.579	Osteoporosis	0.0162	5	;ESR1;ITGB3;LNPEP;TNNI3;SLC2A4;
C08.618.085.852	Sleep Apnea Syndromes	0.0163	2	;HIF1A;SLC2A4;
C10.886.425.800.750	Sleep Apnea Syndromes	0.0163	2	;HIF1A;SLC2A4;
C04.557.450.590.450.465	Leiomyomatosis	0.0165	1	;ESR1;
C23.300.909	Rupture, Spontaneous	0.0168	1	;ITGB3;
C04.182.612	Ovarian Cysts	0.0171	4	;ESR1;ITGB3;PRKCA;SLC2A4;
C04.182.612.765	Polycystic Ovary Syndrome	0.0171	4	;ESR1;ITGB3;PRKCA;SLC2A4;
C13.351.500.056.630.580	Ovarian Cysts	0.0171	4	;ESR1;ITGB3;PRKCA;SLC2A4;
C13.351.500.056.630.580.765	Polycystic Ovary Syndrome	0.0171	4	;ESR1;ITGB3;PRKCA;SLC2A4;
C19.391.630.580	Ovarian Cysts	0.0171	4	;ESR1;ITGB3;PRKCA;SLC2A4;
C19.391.630.580.765	Polycystic Ovary Syndrome	0.0171	4	;ESR1;ITGB3;PRKCA;SLC2A4;
C05.116.198	Bone Diseases, Metabolic	0.0172	5	;ESR1;ITGB3;LNPEP;TNNI3;SLC2A4;
C14.280.945.900.500	Takotsubo Cardiomyopathy	0.0172	1	;ESR1;
C18.452.584.500.500	Hyperlipidemias	0.0172	4	;ESR1;ITGB3;HIF1A;STAT3;
C04.557.470.200.400	Carcinoma, Squamous Cell	0.0173	5	;ITGB3;WWOX;GSTA4;HIF1A;MAPK8;
C04.557.470.700.400	Carcinoma, Squamous Cell	0.0173	5	;ITGB3;WWOX;GSTA4;HIF1A;MAPK8;
C10.597.606.150.500.800.150	Articulation Disorders	0.0173	1	;RAF1;
C20.543.480.680	Respiratory Hypersensitivity	0.0173	6	;ITGB3;ESR1;PRKCA;WWOX;SMARCB1;STAT3;
C23.888.592.604.150.500.800.150	Articulation Disorders	0.0173	1	;RAF1;
C23.888.852.079	Anoxia	0.0176	2	;HIF1A;EGLN1;
C23	Pathological Conditions, Signs and Symptoms	0.0182	27	;ITGB3;SMARCA4;TNNI3;PRKCE;ARID1B;PRKCA;CUL4A;AP1B1;GSTA4;PBRM1;STAT3;LNPEP;SRC;SOX17;HIF1A;SMARCB1;DVL2;EGLN1;SLC2A4;ESR1;WWOX;GJA1;ARNT2;SS18L1;MAPK8;PDLIM5;RAF1;
C26.404.437	Fractures, Stress	0.0183	1	;ESR1;
C08.618.085	Apnea	0.0184	2	;HIF1A;SLC2A4;
C08.127	Bronchial Diseases	0.0187	6	;ITGB3;ESR1;PRKCA;WWOX;SMARCB1;STAT3;
C08.674	Respiratory Hypersensitivity	0.019	6	;ITGB3;ESR1;PRKCA;WWOX;SMARCB1;STAT3;
C04.557.337.428.580.049	Leukemia, Large Granular Lymphocytic	0.0192	1	;STAT3;
C15.604.515.560.575.049	Leukemia, Large Granular Lymphocytic	0.0192	1	;STAT3;
C20.683.515.528.582.049	Leukemia, Large Granular Lymphocytic	0.0192	1	;STAT3;
C15.378.071.141.150.875	Thalassemia	0.0195	2	;ESR1;ITGB3;
C16.320.070.875	Thalassemia	0.0195	2	;ESR1;ITGB3;
C18	Nutritional and Metabolic Diseases	0.0198	17	;ITGB3;SMARCA4;TNNI3;HIF1A;SMARCB1;DVL2;SLC2A4;ESR1;PRKCA;WWOX;GSTA4;GJA1;SS18L1;ARNT2;MAPK8;RAF1;STAT3;
C15.378.100.100.900	von Willebrand Diseases	0.0201	1	;ITGB3;
C15.378.100.141.900	von Willebrand Diseases	0.0201	1	;ITGB3;
C15.378.463.920	von Willebrand Diseases	0.0201	1	;ITGB3;
C16.320.099.920	von Willebrand Diseases	0.0201	1	;ITGB3;
C12.777.934.852.249	Urinary Incontinence, Stress	0.0202	1	;ESR1;
C13.351.968.934.814.500	Urinary Incontinence, Stress	0.0202	1	;ESR1;
C15.378.420.826	Thalassemia	0.0202	2	;ESR1;ITGB3;
C16.320.365.826	Thalassemia	0.0202	2	;ESR1;ITGB3;
C23.550.414.913	Intracranial Hemorrhages	0.0202	3	;ESR1;ITGB3;SS18L1;
C23.888.942.343.800.500	Urinary Incontinence, Stress	0.0202	1	;ESR1;
C23.550.717	Necrosis	0.0203	2	;ESR1;HIF1A;
C23.888.144.243.926	Weight Gain	0.0203	3	;ESR1;SRC;TNNI3;
C14.907.137.126.669	Intermittent Claudication	0.0206	1	;ITGB3;
C23.888.531	Intermittent Claudication	0.0206	1	;ITGB3;
C10.228.140.300.535	Intracranial Hemorrhages	0.0208	3	;ESR1;ITGB3;SS18L1;
C14.907.253.573	Intracranial Hemorrhages	0.0208	3	;ESR1;ITGB3;SS18L1;
C15.604.515.509	Immunoblastic Lymphadenopathy	0.0208	1	;STAT3;
C17.800.090.875	Gynecomastia	0.0208	1	;ESR1;
C20.683.515.501	Immunoblastic Lymphadenopathy	0.0208	1	;STAT3;
C04.182	Cysts	0.0209	4	;ESR1;ITGB3;PRKCA;SLC2A4;
C14.907.137.126.307	Atherosclerosis	0.0212	4	;ESR1;ITGB3;HIF1A;SLC2A4;
C06.405.469.637.250	Celiac Disease	0.0214	4	;ITGB3;GSTA4;GJA1;STAT3;
C13.351.500.056.630.250	Menopause, Premature	0.0214	1	;ESR1;
C18.452.603.250	Celiac Disease	0.0214	4	;ITGB3;GSTA4;GJA1;STAT3;
C04.557.470.700	Neoplasms, Squamous Cell	0.0215	5	;ITGB3;WWOX;GSTA4;HIF1A;MAPK8;
C17.800.695	Pyoderma	0.0218	1	;ITGB3;
C17.800.695.675	Pyoderma Gangrenosum	0.0218	1	;ITGB3;
C17.800.862.675	Pyoderma Gangrenosum	0.0218	1	;ITGB3;
C17.800.893.675	Pyoderma Gangrenosum	0.0218	1	;ITGB3;
C11.768	Retinal Diseases	0.0224	4	;ESR1;ITGB3;HIF1A;STAT3;
C09.218.568.900	Vestibular Diseases	0.0234	1	;ESR1;
C10.228.140.300.200.360	Carotid Stenosis	0.0234	2	;ESR1;ITGB3;
C14.907.137.230	Carotid Stenosis	0.0234	2	;ESR1;ITGB3;
C14.907.253.123.360	Carotid Stenosis	0.0234	2	;ESR1;ITGB3;
C10.228.140.300.525.400	Intracranial Embolism	0.0235	1	;ITGB3;
C14.907.253.566.300	Intracranial Embolism	0.0235	1	;ITGB3;
C14.907.355.590.213.300	Intracranial Embolism	0.0235	1	;ITGB3;
C14.907.355.830.850.213.300	Intracranial Embolism	0.0235	1	;ITGB3;
C13.351.500.056.630.050	Anovulation	0.0236	1	;ESR1;
C19.391.630.050	Anovulation	0.0236	1	;ESR1;
C05.550.114.606.500	Osteoarthritis, Knee	0.0238	2	;ESR1;DVL2;
C05.799.613.500	Osteoarthritis, Knee	0.0238	2	;ESR1;DVL2;
C05.116.900	Spinal Diseases	0.024	4	;ESR1;SMARCA4;HIF1A;STAT3;
C23.550.568.968	Premenstrual Syndrome	0.024	1	;ESR1;
C04.557.470.200.025.660	Paget Disease, Extramammary	0.0244	1	;RAF1;
C04.557.470.615.660	Paget Disease, Extramammary	0.0244	1	;RAF1;
C04.557.337.428.580	Leukemia, T-Cell	0.0245	1	;STAT3;
C06.405.469.637	Malabsorption Syndromes	0.0245	4	;ITGB3;GSTA4;GJA1;STAT3;
C15.604.515.560.575	Leukemia, T-Cell	0.0245	1	;STAT3;
C20.683.515.528.582	Leukemia, T-Cell	0.0245	1	;STAT3;
C10.228.140.546.399.875	Tension-Type Headache	0.0247	1	;ESR1;
C14.280.067.198	Atrial Fibrillation	0.0252	2	;ESR1;ITGB3;
C23.550.073.198	Atrial Fibrillation	0.0252	2	;ESR1;ITGB3;
C23.550.414.941	Postoperative Hemorrhage	0.0252	1	;ITGB3;
C23.550.767.850	Postoperative Hemorrhage	0.0252	1	;ITGB3;
C10.562.925	von Hippel-Lindau Disease	0.0253	1	;HIF1A;
C14.907.077.925	von Hippel-Lindau Disease	0.0253	1	;HIF1A;
C12.777.934.852	Urinary Incontinence	0.0254	1	;ESR1;
C13.351.968.934.814	Urinary Incontinence	0.0254	1	;ESR1;
C23.888.942.343.800	Urinary Incontinence	0.0254	1	;ESR1;
C18.452	Metabolic Diseases	0.0255	16	;ITGB3;SMARCA4;TNNI3;HIF1A;SMARCB1;DVL2;SLC2A4;ESR1;PRKCA;WWOX;GSTA4;GJA1;SS18L1;MAPK8;STAT3;RAF1;
C04.557.465.625.600.380.590	Oligodendroglioma	0.0256	1	;SMARCA4;
C04.557.470.670.380.590	Oligodendroglioma	0.0256	1	;SMARCA4;
C04.557.580.625.600.380.590	Oligodendroglioma	0.0256	1	;SMARCA4;
C23.888.646.587	Pelvic Pain	0.0258	1	;ESR1;
C05.116.900.815	Spinal Osteophytosis	0.0262	1	;ESR1;
C17.800.090.750	Fibrocystic Breast Disease	0.0263	1	;ESR1;
C08.381.742	Pulmonary Edema	0.0264	1	;EGLN1;
C18.452.584.500.500.396	Hypercholesterolemia	0.0265	3	;ESR1;ITGB3;HIF1A;
C02.782.147.420	Hantavirus Infections	0.0266	1	;ITGB3;
C02.782.147.420.400	Hemorrhagic Fever with Renal Syndrome	0.0266	1	;ITGB3;
C02.782.417.450	Hemorrhagic Fever with Renal Syndrome	0.0266	1	;ITGB3;
C26.404.061.425.500	Femoral Neck Fractures	0.027	1	;ESR1;
C26.558.276.425.500	Femoral Neck Fractures	0.027	1	;ESR1;
C13.703.039	Abortion, Spontaneous	0.0273	3	;ESR1;ITGB3;STAT3;
C14.280.647.250.285	Coronary Stenosis	0.0273	2	;ESR1;ITGB3;
C14.907.585.250.285	Coronary Stenosis	0.0273	2	;ESR1;ITGB3;
C14.240.400.625	Hypoplastic Left Heart Syndrome	0.0276	1	;GJA1;
C14.280.400.625	Hypoplastic Left Heart Syndrome	0.0276	1	;GJA1;
C16.131.240.400.625	Hypoplastic Left Heart Syndrome	0.0276	1	;GJA1;
C10.292.700.600	Optic Neuropathy, Ischemic	0.0278	1	;ITGB3;
C11.640.643	Optic Neuropathy, Ischemic	0.0278	1	;ITGB3;
C14.907.601	Optic Neuropathy, Ischemic	0.0278	1	;ITGB3;
C06.405.748.340	Gastric Outlet Obstruction	0.028	1	;ESR1;
C11.768.400	Retinal Artery Occlusion	0.0281	1	;ITGB3;
C14.907.137.780	Retinal Artery Occlusion	0.0281	1	;ITGB3;
C14.280.647.500	Myocardial Infarction	0.0282	4	;ESR1;ITGB3;SMARCA4;HIF1A;
C14.907.585.500	Myocardial Infarction	0.0282	4	;ESR1;ITGB3;SMARCA4;HIF1A;
C14.280.955.750	Pulmonary Valve Stenosis	0.0287	1	;RAF1;
C18.452.603	Malabsorption Syndromes	0.0288	4	;ITGB3;GSTA4;GJA1;STAT3;
C05.116.099.708.702.678	Osteopetrosis	0.0293	1	;ESR1;
C20.543.480	Hypersensitivity, Immediate	0.0294	6	;ITGB3;ESR1;PRKCA;WWOX;SMARCB1;STAT3;
C10.597.606.150	Communication Disorders	0.0297	2	;RAF1;ARID1B;
C15.378.553.774	Phagocyte Bactericidal Dysfunction	0.0297	1	;STAT3;
C20.673.774	Phagocyte Bactericidal Dysfunction	0.0297	1	;STAT3;
C23.888.592.604.150	Communication Disorders	0.0297	2	;RAF1;ARID1B;
C02.440	Hepatitis, Viral, Human	0.0299	4	;ESR1;ITGB3;AP1B1;STAT3;
C06.552.380.705	Hepatitis, Viral, Human	0.0299	4	;ESR1;ITGB3;AP1B1;STAT3;
C14.907.055.239.075	Aortic Aneurysm, Abdominal	0.0302	2	;ESR1;HIF1A;
C14.907.109.139.075	Aortic Aneurysm, Abdominal	0.0302	2	;ESR1;HIF1A;
C02.782.147	Bunyaviridae Infections	0.0303	1	;ITGB3;
C18.452.584.500	Dyslipidemias	0.0303	4	;ESR1;ITGB3;HIF1A;STAT3;
C10.597.751.791	Somatosensory Disorders	0.0305	1	;ARID1B;
C23.888.592.763.770	Somatosensory Disorders	0.0305	1	;ARID1B;
C18.452.174.130	Calcinosis	0.0314	3	;ESR1;WWOX;SLC2A4;
C11.768.585	Retinal Degeneration	0.0317	3	;ESR1;HIF1A;STAT3;
C23.888.646	Pain	0.0317	3	;ESR1;ITGB3;HIF1A;
C14.907.077	Angiomatosis	0.0319	1	;HIF1A;
C23.888.942.343	Lower Urinary Tract Symptoms	0.0321	1	;ESR1;
C13.351.500.365.700	Infertility, Female	0.0322	2	;ESR1;ITGB3;
C19.391.829	Testicular Diseases	0.0323	2	;ESR1;ARNT2;
C14.280.484.716	Pulmonary Valve Stenosis	0.0325	1	;RAF1;
C26.404.374	Fractures, Spontaneous	0.0325	1	;ESR1;
C04.588.149	Bone Neoplasms	0.0331	2	;ESR1;PDLIM5;
C05.116.231	Bone Neoplasms	0.0331	2	;ESR1;PDLIM5;
C18.452.394.968.500.570	Metabolic Syndrome X	0.0333	5	;ITGB3;ESR1;TNNI3;GSTA4;SLC2A4;
C18.452.625	Metabolic Syndrome X	0.0333	5	;ITGB3;ESR1;TNNI3;GSTA4;SLC2A4;
C23.550.505	Intraoperative Complications	0.0333	1	;ITGB3;
C18.452.174	Calcium Metabolism Disorders	0.0342	3	;ESR1;WWOX;SLC2A4;
C06.552.380	Hepatitis	0.0345	4	;ESR1;ITGB3;AP1B1;STAT3;
C23.550.291.750	Diseases in Twins	0.0345	2	;ESR1;ARID1B;
C16.320	Genetic Diseases, Inborn	0.0346	10	;ITGB3;ESR1;PRKCA;SRC;TNNI3;HIF1A;SMARCB1;MAPK8;STAT3;RAF1;
C05.550.114	Arthritis	0.0353	6	;ESR1;SMARCA4;PRKCA;DVL2;RAF1;STAT3;
C11.768.257	Diabetic Retinopathy	0.0353	2	;ITGB3;HIF1A;
C14.907.055.239	Aortic Aneurysm	0.0353	2	;ESR1;HIF1A;
C14.907.109.139	Aortic Aneurysm	0.0353	2	;ESR1;HIF1A;
C14.907.320.382	Diabetic Retinopathy	0.0353	2	;ITGB3;HIF1A;
C19.246.099.500.382	Diabetic Retinopathy	0.0353	2	;ITGB3;HIF1A;
C23.888.144.243	Body Weight Changes	0.0357	3	;ESR1;SRC;TNNI3;
C14.907.355.830.925	Venous Thrombosis	0.0361	2	;ESR1;ITGB3;
C17.800.621.430.530.550	Lentigo	0.0363	1	;RAF1;
C23.550.291.937	Recurrence	0.0363	3	;ESR1;ITGB3;PDLIM5;
C13.351.500.365	Infertility	0.037	2	;ESR1;ITGB3;
C07.465.714.804	Tooth Loss	0.0372	1	;ESR1;
C07.793.870	Tooth Loss	0.0372	1	;ESR1;
C23.888.592.763.393.341	Hearing Loss	0.0372	3	;ESR1;ITGB3;GJA1;
C23.888.338	Failure to Thrive	0.0373	1	;RAF1;
C04.588.274.476.411.307.180	Colonic Neoplasms	0.0376	3	;ESR1;MAPK8;RAF1;
C06.301.371.411.307.180	Colonic Neoplasms	0.0376	3	;ESR1;MAPK8;RAF1;
C06.405.249.411.307.180	Colonic Neoplasms	0.0376	3	;ESR1;MAPK8;RAF1;
C06.405.469.158.356.180	Colonic Neoplasms	0.0376	3	;ESR1;MAPK8;RAF1;
C06.405.469.491.307.180	Colonic Neoplasms	0.0376	3	;ESR1;MAPK8;RAF1;
C05.660.449	Hip Dislocation, Congenital	0.0377	1	;ESR1;
C09.218.458.341.887.772	Presbycusis	0.0377	1	;GJA1;
C10.597.751.418.341.887.772	Presbycusis	0.0377	1	;GJA1;
C16.131.621.449	Hip Dislocation, Congenital	0.0377	1	;ESR1;
C23.888.592.763.393.341.887.772	Presbycusis	0.0377	1	;GJA1;
C05.116.099.708.702	Osteosclerosis	0.0381	1	;ESR1;
C23.888.592.763.393	Hearing Disorders	0.0383	3	;ESR1;ITGB3;GJA1;
C04.557.470.200.025.232.500	Carcinoma, Ductal, Breast	0.0384	2	;ESR1;ITGB3;
C04.557.470.615.132.500	Carcinoma, Ductal, Breast	0.0384	2	;ESR1;ITGB3;
C04.588.180.390	Carcinoma, Ductal, Breast	0.0384	2	;ESR1;ITGB3;
C17.800.090.500.390	Carcinoma, Ductal, Breast	0.0384	2	;ESR1;ITGB3;
C14.907.940	Vasculitis	0.0385	3	;ITGB3;HIF1A;STAT3;
C04.557.470.200.240.250	Cervical Intraepithelial Neoplasia	0.0386	2	;PRKCA;PRKCE;
C09.218.458.341	Hearing Loss	0.0388	3	;ESR1;ITGB3;GJA1;
C10.597.751.418.341	Hearing Loss	0.0388	3	;ESR1;ITGB3;GJA1;
C17.800.862	Skin Diseases, Vascular	0.0391	3	;ITGB3;HIF1A;STAT3;
C20.543	Hypersensitivity	0.0391	6	;ITGB3;ESR1;PRKCA;WWOX;SMARCB1;STAT3;
C13.703.844.253	Depression, Postpartum	0.0396	1	;ESR1;
C18.452.648	Metabolism, Inborn Errors	0.0398	5	;ITGB3;ESR1;PRKCA;TNNI3;HIF1A;
C09.218.458	Hearing Disorders	0.0399	3	;ESR1;ITGB3;GJA1;
C10.597.751.418	Hearing Disorders	0.0399	3	;ESR1;ITGB3;GJA1;
C23.888.646.215.500	Angina Pectoris	0.0401	2	;ITGB3;HIF1A;
C04.697.650.900	Neoplastic Cells, Circulating	0.0402	1	;HIF1A;
C23.550.727.650.900	Neoplastic Cells, Circulating	0.0402	1	;HIF1A;
C14.240.400.340	Ductus Arteriosus, Patent	0.0405	2	;ESR1;ITGB3;
C14.280.400.340	Ductus Arteriosus, Patent	0.0405	2	;ESR1;ITGB3;
C16.131.240.400.340	Ductus Arteriosus, Patent	0.0405	2	;ESR1;ITGB3;
C14.280.647.187	Angina Pectoris	0.0406	2	;ITGB3;HIF1A;
C14.907.585.187	Angina Pectoris	0.0406	2	;ITGB3;HIF1A;
C05.116.099.370.231	Craniofacial Dysostosis	0.041	1	;GJA1;
C05.660.207.231	Craniofacial Dysostosis	0.041	1	;GJA1;
C16.131.621.207.231	Craniofacial Dysostosis	0.041	1	;GJA1;
C12.777.419.780.750.500	Kidney Failure, Chronic	0.0414	6	;ITGB3;ESR1;WWOX;GSTA4;HIF1A;PDLIM5;
C13.351.968.419.780.750.500	Kidney Failure, Chronic	0.0414	6	;ITGB3;ESR1;WWOX;GSTA4;HIF1A;PDLIM5;
C16.320.565	Metabolism, Inborn Errors	0.0416	5	;ITGB3;ESR1;PRKCA;TNNI3;HIF1A;
C04.557.435.250	Carcinoma, Adenosquamous	0.0421	1	;HIF1A;
C04.557.470.200.150	Carcinoma, Adenosquamous	0.0421	1	;HIF1A;
C23.888.646.215	Chest Pain	0.0426	2	;ITGB3;HIF1A;
C10.228.140.380.100	Alzheimer Disease	0.0428	7	;ESR1;TNNI3;GSTA4;PRKCE;MAPK8;SLC2A4;ARID1B;
C10.574.945.249	Alzheimer Disease	0.0428	7	;ESR1;TNNI3;GSTA4;PRKCE;MAPK8;SLC2A4;ARID1B;
C01.252.410.868	Staphylococcal Infections	0.0429	1	;ITGB3;
C14.907.927.730	Varicose Ulcer	0.0433	1	;ESR1;
C17.800.893.592.730	Varicose Ulcer	0.0433	1	;ESR1;
C10.574.945	Tauopathies	0.0441	7	;ESR1;TNNI3;GSTA4;PRKCE;MAPK8;SLC2A4;ARID1B;
C15.378.190	Bone Marrow Diseases	0.0444	3	;ESR1;ITGB3;STAT3;
C04.588.894.797.520.109.220.249	Carcinoma, Non-Small-Cell Lung	0.0448	4	;ESR1;GSTA4;HIF1A;STAT3;
C08.381.540.140.500	Carcinoma, Non-Small-Cell Lung	0.0448	4	;ESR1;GSTA4;HIF1A;STAT3;
C08.785.520.100.220.500	Carcinoma, Non-Small-Cell Lung	0.0448	4	;ESR1;GSTA4;HIF1A;STAT3;
C05.550	Joint Diseases	0.0449	6	;ESR1;SMARCA4;PRKCA;DVL2;RAF1;STAT3;
C05.116.900.480	Ossification of Posterior Longitudinal Ligament	0.0454	1	;ESR1;
C23.550.751.500	Ossification of Posterior Longitudinal Ligament	0.0454	1	;ESR1;
C16.320.565.300	Hyperbilirubinemia, Hereditary	0.0457	1	;HIF1A;
C16.320.565.300.528	Gilbert Disease	0.0457	1	;HIF1A;
C18.452.648.300	Hyperbilirubinemia, Hereditary	0.0457	1	;HIF1A;
C18.452.648.300.528	Gilbert Disease	0.0457	1	;HIF1A;
C05.660.207.690	Noonan Syndrome	0.0463	1	;RAF1;
C14.240.400.787	Noonan Syndrome	0.0463	1	;RAF1;
C14.280.400.787	Noonan Syndrome	0.0463	1	;RAF1;
C16.131.240.400.784	Noonan Syndrome	0.0463	1	;RAF1;
C16.131.621.207.690	Noonan Syndrome	0.0463	1	;RAF1;
C17.300.690	Noonan Syndrome	0.0463	1	;RAF1;
C12.706.316.309.872	Turner Syndrome	0.0467	1	;ESR1;
C12.706.316.795.750	Turner Syndrome	0.0467	1	;ESR1;
C13.351.875.253.309.872	Turner Syndrome	0.0467	1	;ESR1;
C13.351.875.253.795.750	Turner Syndrome	0.0467	1	;ESR1;
C14.240.400.980	Turner Syndrome	0.0467	1	;ESR1;
C14.280.400.980	Turner Syndrome	0.0467	1	;ESR1;
C16.131.240.400.970	Turner Syndrome	0.0467	1	;ESR1;
C16.131.260.830.835.750	Turner Syndrome	0.0467	1	;ESR1;
C16.131.939.316.309.872	Turner Syndrome	0.0467	1	;ESR1;
C16.131.939.316.795.750	Turner Syndrome	0.0467	1	;ESR1;
C16.320.180.830.835.750	Turner Syndrome	0.0467	1	;ESR1;
C19.391.119.309.872	Turner Syndrome	0.0467	1	;ESR1;
C19.391.119.795.750	Turner Syndrome	0.0467	1	;ESR1;
C12.777.419.780.750	Renal Insufficiency, Chronic	0.0469	6	;ITGB3;ESR1;WWOX;GSTA4;HIF1A;PDLIM5;
C13.351.968.419.780.750	Renal Insufficiency, Chronic	0.0469	6	;ITGB3;ESR1;WWOX;GSTA4;HIF1A;PDLIM5;
C10.228.140.300.150.477	Brain Infarction	0.0479	2	;ESR1;ITGB3;
C10.228.140.300.775.200	Brain Infarction	0.0479	2	;ESR1;ITGB3;
C14.907.253.092.477	Brain Infarction	0.0479	2	;ESR1;ITGB3;
C14.907.253.855.200	Brain Infarction	0.0479	2	;ESR1;ITGB3;
C10.886.425.800	Sleep Disorders, Intrinsic	0.0486	3	;HIF1A;PRKCE;SLC2A4;
C23.300.821	Plaque, Amyloid	0.0487	1	;ARID1B;
C04.557.337.539.250	Leukemia, Myelogenous, Chronic, BCR-ABL Positive	0.0489	2	;ESR1;STAT3;
C15.378.190.636.370	Leukemia, Myelogenous, Chronic, BCR-ABL Positive	0.0489	2	;ESR1;STAT3;
C04.557.465.625.650	Neuroendocrine Tumors	0.0491	3	;ESR1;SMARCB1;EGLN1;
C04.557.470.200.240	Carcinoma in Situ	0.0491	2	;PRKCA;PRKCE;
C04.557.580.625.650	Neuroendocrine Tumors	0.0491	3	;ESR1;SMARCB1;EGLN1;
C12.777.419.780	Renal Insufficiency	0.0491	6	;ITGB3;ESR1;WWOX;GSTA4;HIF1A;PDLIM5;
C13.351.968.419.780	Renal Insufficiency	0.0491	6	;ITGB3;ESR1;WWOX;GSTA4;HIF1A;PDLIM5;
C14.907.109	Aortic Diseases	0.0493	2	;ESR1;HIF1A;
C06.198.719	Intestinal Atresia	0.0498	1	;ITGB3;
C06.405.469.445	Intestinal Atresia	0.0498	1	;ITGB3;
C16.131.314.466	Intestinal Atresia	0.0498	1	;ITGB3;
C10.886.425	Dyssomnias	0.0499	3	;HIF1A;PRKCE;SLC2A4;
C23.550.751	Ossification, Heterotopic	0.05	1	;ESR1;
C05.116.099.370.894.819	Syndactyly	0.0505	1	;GJA1;
C05.660.585.800	Syndactyly	0.0505	1	;GJA1;
C05.660.906.819	Syndactyly	0.0505	1	;GJA1;
C16.131.621.585.800	Syndactyly	0.0505	1	;GJA1;
C16.131.621.906.819	Syndactyly	0.0505	1	;GJA1;
C06.552.308.500.750	Liver Failure, Acute	0.0519	1	;ESR1;
C04.557.465.625.650.700.725	Pheochromocytoma	0.0539	1	;EGLN1;
C04.557.580.625.650.700.725	Pheochromocytoma	0.0539	1	;EGLN1;
C04.588.839	Soft Tissue Neoplasms	0.0539	1	;SMARCB1;
C01.252.400.625.549	Meningococcal Infections	0.0542	2	;MAPK8;STAT3;
C05.116.099.370.894.232	Craniosynostoses	0.0542	1	;GJA1;
C05.660.207.240	Craniosynostoses	0.0542	1	;GJA1;
C05.660.207.707	Plagiocephaly	0.0542	1	;GJA1;
C05.660.207.707.249	Craniosynostoses	0.0542	1	;GJA1;
C05.660.906.364	Craniosynostoses	0.0542	1	;GJA1;
C16.131.621.207.240	Craniosynostoses	0.0542	1	;GJA1;
C16.131.621.207.707	Plagiocephaly	0.0542	1	;GJA1;
C16.131.621.207.707.249	Craniosynostoses	0.0542	1	;GJA1;
C16.131.621.906.364	Craniosynostoses	0.0542	1	;GJA1;
C05.116.900.307	Intervertebral Disc Displacement	0.0543	1	;HIF1A;
C23.300.707.952	Intervertebral Disc Displacement	0.0543	1	;HIF1A;
