# Supplementary material for: Integrative genomics of microglia implicates DLG4 (PSD95) in the white matter development of preterm infants
Source: Nat Commun. 2017 Sep 5;8:428. doi: 10.1038/s41467-017-00422-w (PMC5585205; doi:10.1038/s41467-017-00422-w)
Supplement: Supplementary file 12 — Supplementary Data 11 [file 41467_2017_422_MOESM12_ESM.xls]

## Sheet: new sheet
Supplementary Data 11. Gene-disease evidence for DLG4 from several public data sources and the literature (DisGeNET, Piñero et al, 2015).
Disease Name	MeSH Disease Class	UMLS Semantic Type	Score	# Of PMIDs
Williams Syndrome	Nervous System Diseases;Cardi...	Congenital Abnormality,Disease or Syndrome	0.31	1		DisGeNET gene-disease score takes into account the number and type of sources (level of curation, organisms), and the number of publications supporting the association.
Polycystic Ovary Syndrome	Neoplasms;Female Urogenital D...	Disease or Syndrome	0.21	1		The score ranges from 0 to 1 (1 = highest confidence) and it is computed according to:
Child Development Disorders, Pervasive	Mental Disorders	Mental or Behavioral Dysfunction	0.21	1		S = ( W UniProt + W CTD human + W ClinVar ) + ( W Rat + W Mouse ) + ( W GAD + W LHGDN + W BeFree )
Autistic Disorder	Mental Disorders	Mental or Behavioral Dysfunction	0.1	1		where:
Parkinson Disease	Nervous System Diseases	Disease or Syndrome	0.1	1			W UniProt = 0.21 if GDA in UniProt 0 otherwise
Hyperalgesia	Nervous System Diseases;Patho...	Sign or Symptom	0.1	1			W CTD human = 0.21 if GDA in CTD human 0 otherwise
Epilepsy, Temporal Lobe	Nervous System Diseases	Disease or Syndrome	0.1	1			W ClinVar = 0.20 if GDA in ClinVar 0 otherwise
Schizophrenia	Mental Disorders	Mental or Behavioral Dysfunction	0.011	15			W Rat = 0.1 if GDA in CTD Rat or RGD 0 otherwise
Nicotine Dependence	Substance-Related Disorders;M...	Mental or Behavioral Dysfunction	0.003	1			W Mouse = 0.1 if GDA in CTD Mouse or MGD 0 otherwise
Alzheimer Disease	Nervous System Diseases;Menta...	Disease or Syndrome	0.003	1			W Literature = max n gd * 100 N Literature , 0 . 06
Alcoholism	Substance-Related Disorders;M...	Mental or Behavioral Dysfunction	0.002	1		and:
Mood Disorders	Mental Disorders	Mental or Behavioral Dysfunction	< 0.001	3			W Literature ∈ ( GAD , LHGDN , BeFree )
Obsessive-Compulsive Disorder	Mental Disorders	Mental or Behavioral Dysfunction	< 0.001	2			n gd = # pmids reporting GDA in source
Epilepsy	Nervous System Diseases	Disease or Syndrome	< 0.001	2			N Literature = total # pmids in source
Depressive Disorder, Major	Mental Disorders	Mental or Behavioral Dysfunction	< 0.001	1
central neuroblastoma		Neoplastic Process	< 0.001	1
Neurodegenerative Diseases	Nervous System Diseases	Disease or Syndrome	< 0.001	1
Cortical Dysplasia	Nervous System Diseases;Conge...	Congenital Abnormality,Disease or Syndrome	< 0.001	1
Autism spectrum disorders	Mental Disorders	Mental or Behavioral Dysfunction	< 0.001	1
CEREBRAL ISCHEMIA	Nervous System Diseases;Cardi...	Disease or Syndrome	< 0.001	1
Original db	Sentence	Association Type	PMID	gene	Symbol	gene	Symbol	Uniprot	cui	Disease Name	Disease	cui	Disease Name	Score
BeFree	Association of mouse <span class= gene id= 20952458-0-21-25 >Dlg4</span> (<span class= gene id= 20952458-0-27-33 >PSD-95</span>) gene deletion and human <span class= gene id= 20952458-0-59-63 >DLG4</span> gene variation with phenotypes relevant to autism spectrum disorders and <span class= disease id= 20952458-0-137-155 >Williams' syndrome</span>.	Biomarker	20952458	1742	DLG4	1742	DLG4	P78352	C0175702	Williams Syndrome	umls:C0175702	C0175702	Williams Syndrome	0.310284
CTD_human	Association of mouse <span class= gene id= 20952458-0-21-25 >Dlg4</span> (<span class= gene id= 20952458-0-27-33 >PSD-95</span>) gene deletion and human <span class= gene id= 20952458-0-59-63 >DLG4</span> gene variation with phenotypes relevant to autism spectrum disorders and <span class= disease id= 20952458-0-137-155 >Williams\' syndrome</span>.	Biomarker	20952458	1742	DLG4	1742	DLG4	P78352	C0175702	Williams Syndrome	umls:C0175702	C0175702	Williams Syndrome	0.310284
MGD	Association of mouse Dlg4 (PSD-95) gene deletion and human DLG4 gene variation with phenotypes relevant to autism spectrum disorders and Williams' syndrome.	Biomarker	20952458	1742	DLG4	1742	DLG4	P78352	C0175702	Williams Syndrome	umls:C0175702	C0175702	Williams Syndrome	0.310284
CTD_human	Association of mouse Dlg4 (PSD-95) gene deletion and human DLG4 gene variation with phenotypes relevant to autism spectrum disorders and Williams\' syndrome.	Biomarker	20952458	1742	DLG4	1742	DLG4	P78352	C0008074	Child Development Disorders, Pervasive	umls:C0008074	C0008074	Child Development Disorders, Pervasive	0.21
CTD_human	Progesterone resistance in PCOS endometrium: a microarray analysis in clomiphene citrate-treated and artificial menstrual cycles.	Biomarker	21411543	1742	DLG4	1742	DLG4	P78352	C0032460	Polycystic Ovary Syndrome	umls:C0032460	C0032460	Polycystic Ovary Syndrome	0.21
BeFree	These findings, together with data indicating that the genes encoding neuroligin and <span class= gene id= 15797012-2-85-90 >PSD95</span> are altered in <span class= disease id= 15797012-2-106-112 >autism</span> patients, suggest that a molecular understanding of complex neurological diseases is within reach.	Biomarker	15797012	1742	DLG4	1742	DLG4	P78352	C0004352	Autistic Disorder	umls:C0004352	C0004352	Autistic Disorder	0.100284
MGD	Association of mouse Dlg4 (PSD-95) gene deletion and human DLG4 gene variation with phenotypes relevant to autism spectrum disorders and Williams' syndrome.	Biomarker	20952458	1742	DLG4	1742	DLG4	P78352	C0004352	Autistic Disorder	umls:C0004352	C0004352	Autistic Disorder	0.100284
RGD	Kainate-induced seizures alter protein composition and N-methyl-D-aspartate receptor function of rat forebrain postsynaptic densities.	Biomarker	11226670	1742	DLG4	1742	DLG4	P78352	C0014556	Epilepsy, Temporal Lobe	umls:C0014556	C0014556	Epilepsy, Temporal Lobe	0.1
RGD	Disrupting 5-HT(2A) receptor/PDZ protein interactions reduces hyperalgesia and enhances SSRI efficacy in neuropathic pain.	Biomarker	20531396	1742	DLG4	1742	DLG4	P78352	C0020429	Hyperalgesia	umls:C0020429	C0020429	Hyperalgesia	0.1
RGD	Subcellular redistribution of the synapse-associated proteins PSD-95 and SAP97 in animal models of Parkinson\'s disease and L-DOPA-induced dyskinesia.	Biomarker	15703272	1742	DLG4	1742	DLG4	P78352	C0030567	Parkinson Disease	umls:C0030567	C0030567	Parkinson Disease	0.1
GAD	The results do not provide evidence that the DAP-1 gene is involved in vulnerability to schizophrenia.	GeneticVariation	12950712	1742	DLG4	1742	DLG4	P78352	C0036341	Schizophrenia	umls:C0036341	C0036341	Schizophrenia	0.0106368
BeFree	Abnormalities of <span class= gene id= 15054476-9-17-22 >PSD95</span>-like molecules and other intracellular signaling machinery may contribute to dysregulated communication between multiple neurotransmitter systems (such as glutamatergic and dopaminergic systems) that are potentially involved in the neurobiology of <span class= disease id= 15054476-9-271-284 >schizophrenia</span> and affective d…	Biomarker	15054476	1742	DLG4	1742	DLG4	P78352	C0036341	Schizophrenia	umls:C0036341	C0036341	Schizophrenia	0.0106368
BeFree	Abnormal expression of SAP-102 in <span class= disease id= 16023328-7-34-47 >schizophrenia</span> and SAP-102 and <span class= gene id= 16023328-7-64-70 >PSD-95</span> in mood disorders in subcortical structures receiving afferent glutamatergic innervation from frontal cortex suggests dysregulation of cortical-subcortical circuitry in these illnesses.	Biomarker	16023328	1742	DLG4	1742	DLG4	P78352	C0036341	Schizophrenia	umls:C0036341	C0036341	Schizophrenia	0.0106368
BeFree	We found significant changes in the expression of NF-L in DLPFC, and <span class= gene id= 16702973-8-69-75 >PSD-95</span> and PSD-93 in ACC; increased transcript expression was associated with decreased protein expression, suggesting abnormal translation and/or accelerated protein degradation of these molecules in <span class= disease id= 16702973-8-270-283 >schizophrenia</span>.	Biomarker	16702973	1742	DLG4	1742	DLG4	P78352	C0036341	Schizophrenia	umls:C0036341	C0036341	Schizophrenia	0.0106368
BeFree	In the present study, we performed western blot analysis to determine whether protein levels of NMDA receptor subunits (NR1, NR2A, NR2B) and associated PSD proteins (NF-L, <span class= gene id= 16762023-3-172-177 >PSD95</span>, SAP102) are altered in <span class= disease id= 16762023-3-202-215 >schizophrenia</span>.	Biomarker	16762023	1742	DLG4	1742	DLG4	P78352	C0036341	Schizophrenia	umls:C0036341	C0036341	Schizophrenia	0.0106368
BeFree	Association study of polymorphisms in <span class= gene id= 17093888-0-38-70 >post-synaptic density protein 95</span> (<span class= gene id= 17093888-0-72-78 >PSD-95</span>) with <span class= disease id= 17093888-0-85-98 >schizophrenia</span>.	Biomarker	17093888	1742	DLG4	1742	DLG4	P78352	C0036341	Schizophrenia	umls:C0036341	C0036341	Schizophrenia	0.0106368
GAD	Association study of polymorphisms in <span class= gene id= 17093888-0-38-70 >post-synaptic density protein 95</span> (<span class= gene id= 17093888-0-72-78 >PSD-95</span>) with <span class= disease id= 17093888-0-85-98 >schizophrenia</span>.	GeneticVariation	17093888	1742	DLG4	1742	DLG4	P78352	C0036341	Schizophrenia	umls:C0036341	C0036341	Schizophrenia	0.0106368
BeFree	As impaired NMDA receptor activity may be the result of a primary defect in the NMDA receptors themselves, or secondary to dysfunction in the protein complexes that mediate their signaling, we measured expression of both NMDA subunits and associated postsynaptic density (PSD) proteins (<span class= gene id= 18033238-3-287-292 >PSD95</span>, neurofilament-light (NF-L), and SAP102) transcripts in t…	Biomarker	18033238	1742	DLG4	1742	DLG4	P78352	C0036341	Schizophrenia	umls:C0036341	C0036341	Schizophrenia	0.0106368
BeFree	This postmortem study examined mRNA expression of ionotropic glutamate receptor (iGluR) subunits and <span class= gene id= 18462708-4-101-106 >PSD95</span> in 5 precisely defined and dissected thalamic subdivisions (medial and lateral sectors of the mediodorsal nucleus; and the ventral lateral posterior, ventral posterior, and centromedian nuclei) of persons with <span class= disease id= 18462708…	Biomarker	18462708	1742	DLG4	1742	DLG4	P78352	C0036341	Schizophrenia	umls:C0036341	C0036341	Schizophrenia	0.0106368
BeFree	Targeted tandem affinity purification of <span class= gene id= 19455133-0-41-47 >PSD-95</span> recovers core postsynaptic complexes and <span class= disease id= 19455133-0-89-102 >schizophrenia</span> susceptibility proteins.	Biomarker	19455133	1742	DLG4	1742	DLG4	P78352	C0036341	Schizophrenia	umls:C0036341	C0036341	Schizophrenia	0.0106368
GAD	Our data suggest complex epistatic effects implicating an NRG1 molecular pathway in cognitive brain function and the pathogenesis of schizophrenia.	GeneticVariation	20921115	1742	DLG4	1742	DLG4	P78352	C0036341	Schizophrenia	umls:C0036341	C0036341	Schizophrenia	0.0106368
BeFree	Genetic and functional analysis of the <span class= gene id= 21151988-0-39-43 >DLG4</span> gene encoding the <span class= gene id= 21151988-0-62-94 >post-synaptic density protein 95</span> in <span class= disease id= 21151988-0-98-111 >schizophrenia</span>.	Biomarker	21151988	1742	DLG4	1742	DLG4	P78352	C0036341	Schizophrenia	umls:C0036341	C0036341	Schizophrenia	0.0106368
BeFree	Population-specific haplotype association of the postsynaptic density gene <span class= gene id= 23936182-0-75-79 >DLG4</span> with <span class= disease id= 23936182-0-85-98 >schizophrenia</span>, in family-based association studies.	GeneticVariation	23936182	1742	DLG4	1742	DLG4	P78352	C0036341	Schizophrenia	umls:C0036341	C0036341	Schizophrenia	0.0106368
BeFree	Fine mapping of a linkage region on chromosome 17p13 reveals that GABARAP and <span class= gene id= 17164261-0-78-82 >DLG4</span> are associated with vulnerability to <span class= disease id= 17164261-0-120-139 >nicotine dependence</span> in European-Americans.	GeneticVariation	17164261	1742	DLG4	1742	DLG4	P78352	C0028043	Nicotine Dependence	umls:C0028043	C0028043	Nicotine Dependence	0.00260057
GAD	Fine mapping of a linkage region on chromosome 17p13 reveals that GABARAP and <span class= gene id= 17164261-0-78-82 >DLG4</span> are associated with vulnerability to <span class= disease id= 17164261-0-120-139 >nicotine dependence</span> in European-Americans.	GeneticVariation	17164261	1742	DLG4	1742	DLG4	P78352	C0028043	Nicotine Dependence	umls:C0028043	C0028043	Nicotine Dependence	0.00260057
LHGDN	Increase in postsynaptic density protein <span class= gene id= 18424056-0-41-47 >PSD-95</span> expression positively correlates with beta amyloid and phosphorylated Tau proteins in <span class= disease id= 18424056-0-134-153 >Alzheimer's disease</span> cases.	PostTranslationalModification	18424056	1742	DLG4	1742	DLG4	P78352	C0002395	Alzheimer Disease	umls:C0002395	C0002395	Alzheimer Disease	0.00252258
GAD	These data, coupled with cell and animal model data implicating neuronal signaling in alcohol response, support the conclusion that neuronal signaling is mechanistically involved in alcohols cellular and behavioral effects. Further, these data suggest tha	GeneticVariation	20201926	1742	DLG4	1742	DLG4	P78352	C0001973	Alcoholism	umls:C0001973	C0001973	Alcoholism	0.00231707
BeFree	Abnormalities of <span class= gene id= 15054476-9-17-22 >PSD95</span>-like molecules and other intracellular signaling machinery may contribute to dysregulated communication between multiple neurotransmitter systems (such as glutamatergic and dopaminergic systems) that are potentially involved in the neurobiology of schizophrenia and <span class= disease id= 15054476-9-289-308 >affective disorder…	Biomarker	15054476	1742	DLG4	1742	DLG4	P78352	C0525045	Mood Disorders	umls:C0525045	C0525045	Mood Disorders	0.000850514
BeFree	Abnormal expression of SAP-102 in schizophrenia and SAP-102 and <span class= gene id= 16023328-7-64-70 >PSD-95</span> in <span class= disease id= 16023328-7-74-88 >mood disorders</span> in subcortical structures receiving afferent glutamatergic innervation from frontal cortex suggests dysregulation of cortical-subcortical circuitry in these illnesses.	Biomarker	16023328	1742	DLG4	1742	DLG4	P78352	C0525045	Mood Disorders	umls:C0525045	C0525045	Mood Disorders	0.000850514
BeFree	We found the transcript levels of GABA(A) receptor beta 2 (GABRB2) and post-synaptic density-95 (<span class= gene id= 22357337-3-97-103 >PSD-95</span>) to be significantly decreased in the ACC in <span class= disease id= 22357337-3-149-162 >mood disorder</span>.	Biomarker	22357337	1742	DLG4	1742	DLG4	P78352	C0525045	Mood Disorders	umls:C0525045	C0525045	Mood Disorders	0.000850514
BeFree	Increased numbers of coassembled <span class= gene id= 15030493-0-33-39 >PSD-95</span> to NMDA-receptor subunits NR2B and NR1 in human <span class= disease id= 15030493-0-88-97 >epileptic</span> cortical dysplasia.	Biomarker	15030493	1742	DLG4	1742	DLG4	P78352	C0014544	Epilepsy	umls:C0014544	C0014544	Epilepsy	0.000567009
BeFree	Although there were no pathogenic mutations in DLG4/<span class= gene id= 20111057-6-52-57 >PSD95</span> or GABARAP in a cohort study with 142 patients with idiopathic developmental delay with/without <span class= disease id= 20111057-6-154-162 >epilepsy</span>, further studies would be required for genes included in this region.	Biomarker	20111057	1742	DLG4	1742	DLG4	P78352	C0014544	Epilepsy	umls:C0014544	C0014544	Epilepsy	0.000567009
BeFree	<span class= gene id= 21184590-4-0-5 >SAP90</span>/<span class= gene id= 21184590-4-6-11 >PSD95</span>-associated protein 3 (SAPAP3/DLGAP3) is a post-synaptic scaffolding protein that is highly expressed in glutamatergic synapses in the striatum and has recently been investigated as a candidate gene in both <span class= disease id= 21184590-4-218-221 >OCD</span> and GD studies.	Biomarker	21184590	1742	DLG4	1742	DLG4	P78352	C0028768	Obsessive-Compulsive Disorder	umls:C0028768	C0028768	Obsessive-Compulsive Disorder	0.000567009
BeFree	Here, we show that both constitutive and induced genetic deletion of the gene encoding the melanocortin 4 receptor (MC4R), as well as pharmacologic inhibition of MC4R signaling, normalize compulsive grooming and striatal electrophysiologic impairments in <span class= gene id= 23754400-3-255-284 >synapse-associated protein 90</span>/postsynaptic density protein 95-associated protein 3 (SAPAP3)-nul…	Biomarker	23754400	1742	DLG4	1742	DLG4	P78352	C0028768	Obsessive-Compulsive Disorder	umls:C0028768	C0028768	Obsessive-Compulsive Disorder	0.000567009
BeFree	<span class= gene id= 20952458-5-0-4 >Dlg4</span>?(/)? showed increased repetitive behaviors, abnormal communication and social behaviors, impaired motor coordination, and increased stress reactivity and <span class= disease id= 20952458-5-159-166 >anxiety</span>-related responses.	Biomarker	20952458	1742	DLG4	1742	DLG4	P78352	C0003469	Anxiety Disorders	umls:C0003469	C0003469	Anxiety Disorders	0.000283505
BeFree	In the same subjects, <span class= gene id= 18033238-7-22-27 >PSD95</span> was unchanged in all three illnesses, while reduced NF-L expression was found in schizophrenia, especially in large cells of layer V. SAP102 expression was reduced in bipolar disorder restricted to small cells of layer II and large cells of layer III in <span class= disease id= 18033238-7-282-298 >bipolar disorder</span>.	Biomarker	18033238	1742	DLG4	1742	DLG4	P78352	C0005586	Bipolar Disorder	umls:C0005586	C0005586	Bipolar Disorder	0.000283505
BeFree	Here, we first report that overexpression of the PDZ1 domain of <span class= gene id= 19610093-3-64-70 >PSD-95</span> protein exerts a protective role against neuronal death induced by <span class= disease id= 19610093-3-138-155 >cerebral ischemia</span>-reperfusion in vivo and can prevent neuronal cell death induced by oxygen-glucose deprivation.	Biomarker	19610093	1742	DLG4	1742	DLG4	P78352	C0007785	Cerebral Infarction	umls:C0007785	C0007785	Cerebral Infarction	0.000283505
BeFree	No disease-causing mutations were identified in any patients, suggesting that <span class= gene id= 10582582-10-78-82 >DLG4</span> is not the causative gene for this genetic <span class= disease id= 10582582-10-126-138 >eye disorder</span>.	Biomarker	10582582	1742	DLG4	1742	DLG4	P78352	C0015397	Eye Diseases	umls:C0015397	C0015397	Eye Diseases	0.000283505
BeFree	Previous studies have shown enhanced N-methyl-d-aspartate (NMDA)-induced excitotoxicity in neuronal models of <span class= disease id= 22198502-2-110-112 >HD</span>, mediated in part by increased NMDA receptor (NMDAR) GluN2B subunit binding with the postsynaptic density protein-95 (<span class= gene id= 22198502-2-231-237 >PSD-95</span>).	Biomarker	22198502	1742	DLG4	1742	DLG4	P78352	C0020179	Huntington Disease	umls:C0020179	C0020179	Huntington Disease	0.000283505
BeFree	Furthermore, Alzheimer-like neuritic retraction was generated in okadaic acid (OA) treated SH-SY5Y <span class= disease id= 18424056-3-99-112 >neuroblastoma</span> cells with no decrease in <span class= gene id= 18424056-3-139-145 >PSD-95</span> expression.	Biomarker	18424056	1742	DLG4	1742	DLG4	P78352	C0027819	Neuroblastoma	umls:C0027819	C0027819	Neuroblastoma	0.000283505
BeFree	Despite significant differences in racial makeup of the separate samples, polymorphisms of DRD1 and <span class= gene id= 23044706-5-100-104 >DLG4</span> were found to be associated with <span class= disease id= 23044706-5-138-150 >opiate abuse</span>.	Biomarker	23044706	1742	DLG4	1742	DLG4	P78352	C0029095	Opioid abuse	umls:C0029095	C0029095	Opioid abuse	0.000283505
BeFree	<span class= gene id= 21184590-4-0-5 >SAP90</span>/<span class= gene id= 21184590-4-6-11 >PSD95</span>-associated protein 3 (SAPAP3/DLGAP3) is a post-synaptic scaffolding protein that is highly expressed in glutamatergic synapses in the striatum and has recently been investigated as a candidate gene in both <span class= disease id= 21184590-4-218-221 >OCD</span> and GD studies.	Biomarker	21184590	1742	DLG4	1742	DLG4	P78352	C0029421	Osteochondritis Dissecans	umls:C0029421	C0029421	Osteochondritis Dissecans	0.000283505
BeFree	Our postmortem studies indicate robust deficits in prominent postsynaptic proteins including N-methyl-d-aspartate (NMDA) receptor subunits (NR2A, NR2B), metabotropic glutamate receptor subtype 5 (mGluR5) and postsynaptic density protein 95kDa (<span class= gene id= 21635931-2-244-250 >PSD-95</span>) in the PFC in <span class= disease id= 21635931-2-266-291 >major depressive disorder</span> (<span…	Biomarker	21635931	1742	DLG4	1742	DLG4	P78352	C0041696	Unipolar Depression	umls:C0041696	C0041696	Unipolar Depression	0.000283505
BeFree	Although there were no pathogenic mutations in DLG4/<span class= gene id= 20111057-6-52-57 >PSD95</span> or GABARAP in a cohort study with 142 patients with idiopathic <span class= disease id= 20111057-6-121-140 >developmental delay</span> with/without epilepsy, further studies would be required for genes included in this region.	Biomarker	20111057	1742	DLG4	1742	DLG4	P78352	C0424605	Unspecified delay in development	umls:C0424605	C0424605	Unspecified delay in development	0.000283505
BeFree	Increased numbers of coassembled <span class= gene id= 15030493-0-33-39 >PSD-95</span> to NMDA-receptor subunits NR2B and NR1 in human epileptic <span class= disease id= 15030493-0-98-116 >cortical dysplasia</span>.	Biomarker	15030493	1742	DLG4	1742	DLG4	P78352	C0431380	Cortical Dysplasia	umls:C0431380	C0431380	Cortical Dysplasia	0.000283505
BeFree	Overall, the essential role of the PDZ1 domain of <span class= gene id= 19610093-6-50-56 >PSD-95</span> in apoptotic cell death in neurons provides an experimental foundation for gene therapy of <span class= disease id= 19610093-6-148-174 >neurodegenerative diseases</span> with overexpression of the PDZ1 domain.	Biomarker	19610093	1742	DLG4	1742	DLG4	P78352	C0524851	Neurodegenerative Diseases	umls:C0524851	C0524851	Neurodegenerative Diseases	0.000283505
BeFree	Furthermore, Alzheimer-like neuritic retraction was generated in okadaic acid (OA) treated SH-SY5Y <span class= disease id= 18424056-3-99-112 >neuroblastoma</span> cells with no decrease in <span class= gene id= 18424056-3-139-145 >PSD-95</span> expression.	Biomarker	18424056	1742	DLG4	1742	DLG4	P78352	C0700095	central neuroblastoma	umls:C0700095	C0700095	central neuroblastoma	0.000283505
BeFree	Here, we first report that overexpression of the PDZ1 domain of <span class= gene id= 19610093-3-64-70 >PSD-95</span> protein exerts a protective role against neuronal death induced by <span class= disease id= 19610093-3-138-155 >cerebral ischemia</span>-reperfusion in vivo and can prevent neuronal cell death induced by oxygen-glucose deprivation.	Biomarker	19610093	1742	DLG4	1742	DLG4	P78352	C0917798	CEREBRAL ISCHEMIA	umls:C0917798	C0917798	CEREBRAL ISCHEMIA	0.000283505
BeFree	We examined the distribution of <span class= gene id= 21630115-3-32-38 >PSD-95</span> in transgenic mice of amyloidopathy (5XFAD) and <span class= disease id= 21630115-3-87-96 >tauopathy</span> (<span class= disease id= 21630115-3-98-103 >JNPL3</span>) as well as in AD brains using double-labeling immunofluorescence and confocal microscopy.	Biomarker	21630115	1742	DLG4	1742	DLG4	P78352	C0949664	Tauopathies	umls:C0949664	C0949664	Tauopathies	0.000283505
BeFree	Our postmortem studies indicate robust deficits in prominent postsynaptic proteins including N-methyl-d-aspartate (NMDA) receptor subunits (NR2A, NR2B), metabotropic glutamate receptor subtype 5 (mGluR5) and postsynaptic density protein 95kDa (<span class= gene id= 21635931-2-244-250 >PSD-95</span>) in the PFC in <span class= disease id= 21635931-2-266-291 >major depressive disorder</span> (<span…	Biomarker	21635931	1742	DLG4	1742	DLG4	P78352	C1269683	Depressive Disorder, Major	umls:C1269683	C1269683	Depressive Disorder, Major	0.000283505
BeFree	Association of mouse <span class= gene id= 20952458-0-21-25 >Dlg4</span> (<span class= gene id= 20952458-0-27-33 >PSD-95</span>) gene deletion and human <span class= gene id= 20952458-0-59-63 >DLG4</span> gene variation with phenotypes relevant to <span class= disease id= 20952458-0-107-132 >autism spectrum disorders</span> and Williams' syndrome.	Biomarker	20952458	1742	DLG4	1742	DLG4	P78352	C1510586	Autism spectrum disorders	umls:C1510586	C1510586	Autism spectrum disorders	0.000283505
BeFree	<span class= gene id= 10582582-8-0-4 >DLG4</span> maps to a region on chromosome 17p13.1 known to contain a locus for <span class= disease id= 10582582-8-73-106 >autosomal dominant cone dystrophy</span> 5.	Biomarker	10582582	1742	DLG4	1742	DLG4	P78352	C1867326	Retinal Cone Dystrophy 1	umls:C1867326	C1867326	Retinal Cone Dystrophy 1	0.000283505
